# Supplementary material for: Soy protein isolate-carboxymethyl cellulose conjugates with pH sensitivity for sustained avermectin release
Source: R Soc Open Sci. 2019 Jul 17;6(7):190685. doi: 10.1098/rsos.190685 (PMC6689608; doi:10.1098/rsos.190685)
Supplement: Raw data [file rsos190685supp1.xlsx]

## Sheet: Graft radio and purity
mSPI : mCMC	Mspi(g)	mCMC(g)	m(g) not reacting with CMC	Graft ratio (mg/mg)	AVERAGE	SD	Purity	AVERAGE	SD
1:1	0.5	0.5	0.1623	1.4806	1.48122	0.00718177	0.8377	0.837567	0.00163571
	0.5	0.5	0.1605	1.47275			0.8395
	0.5	0.5	0.1645	1.49031			0.8355
4:1	0.5	0.125	0.1528	0.360023	0.36124	0.00107332	0.75552	0.753653	0.00164384
	0.5	0.125	0.1538	0.361063			0.75392
	0.5	0.125	0.1553	0.362634			0.75152
8:1	0.5	0.0625	0.1698	0.189279	0.192383	0.00327539	0.698133	0.68883	0.00974198
	0.5	0.0625	0.1727	0.190956			0.692978
	0.5	0.0625	0.1826	0.196912			0.675378

## Sheet: FTIR
CMC		SPI		SPC
4000	63.7219	4000	93.8759	4000	23.874
3999	63.7044	3999	93.8739	3999	23.872
3998	63.6876	3998	93.8715	3998	23.8687
3997	63.6716	3997	93.8681	3997	23.8634
3996	63.6561	3996	93.8643	3996	23.857
3995	63.6406	3995	93.8611	3995	23.8517
3994	63.6244	3994	93.8596	3994	23.8493
3993	63.6073	3993	93.859	3993	23.8486
3992	63.59	3992	93.8576	3992	23.8468
3991	63.5742	3991	93.8539	3991	23.8419
3990	63.5612	3990	93.8481	3990	23.8341
3989	63.5508	3989	93.8418	3989	23.8243
3988	63.5412	3988	93.8364	3988	23.8133
3987	63.5311	3987	93.8327	3987	23.8025
3986	63.5197	3986	93.8307	3986	23.7941
3985	63.5064	3985	93.8302	3985	23.7905
3984	63.4901	3984	93.8306	3984	23.7915
3983	63.4709	3983	93.8314	3983	23.7947
3982	63.4501	3982	93.8317	3982	23.7966
3981	63.4303	3981	93.8307	3981	23.7951
3980	63.4132	3980	93.828	3980	23.7897
3979	63.3991	3979	93.8241	3979	23.7822
3978	63.3861	3978	93.8202	3978	23.7752
3977	63.3719	3977	93.8173	3977	23.7709
3976	63.3547	3976	93.8155	3976	23.7693
3975	63.3354	3975	93.8146	3975	23.7695
3974	63.3165	3974	93.8141	3974	23.7702
3973	63.2999	3973	93.8137	3973	23.7704
3972	63.2847	3972	93.8131	3972	23.7695
3971	63.2688	3971	93.8122	3971	23.768
3970	63.2514	3970	93.811	3970	23.7669
3969	63.2337	3969	93.81	3969	23.7666
3968	63.217	3968	93.8091	3968	23.7665
3967	63.2013	3967	93.8084	3967	23.7662
3966	63.1852	3966	93.8078	3966	23.7659
3965	63.1677	3965	93.8071	3965	23.7657
3964	63.1489	3964	93.8061	3964	23.7655
3963	63.1302	3963	93.8047	3963	23.7651
3962	63.1129	3962	93.8032	3962	23.7644
3961	63.0963	3961	93.8016	3961	23.763
3960	63.079	3960	93.8001	3960	23.761
3959	63.0606	3959	93.7988	3959	23.7589
3958	63.0423	3958	93.7976	3958	23.7569
3957	63.0255	3957	93.7965	3957	23.755
3956	63.0102	3956	93.7954	3956	23.753
3955	62.9953	3955	93.7943	3955	23.7508
3954	62.9804	3954	93.7932	3954	23.7483
3953	62.9656	3953	93.7921	3953	23.7453
3952	62.9508	3952	93.7907	3952	23.7416
3951	62.936	3951	93.789	3951	23.7374
3950	62.9211	3950	93.7868	3950	23.7329
3949	62.9064	3949	93.7845	3949	23.7284
3948	62.8915	3948	93.7826	3948	23.7241
3947	62.8756	3947	93.7813	3947	23.7201
3946	62.8573	3946	93.7805	3946	23.7162
3945	62.8362	3945	93.7794	3945	23.7122
3944	62.8144	3944	93.7775	3944	23.7077
3943	62.7956	3943	93.7747	3943	23.7026
3942	62.7804	3942	93.7716	3942	23.6967
3941	62.766	3941	93.7686	3941	23.6902
3940	62.75	3940	93.7654	3940	23.6835
3939	62.7335	3939	93.7626	3939	23.677
3938	62.7192	3938	93.7611	3938	23.671
3937	62.7071	3937	93.7618	3937	23.6655
3936	62.6942	3936	93.7638	3936	23.6603
3935	62.6779	3935	93.7652	3935	23.6546
3934	62.6587	3934	93.7646	3934	23.6483
3933	62.6382	3933	93.7613	3933	23.6412
3932	62.6173	3932	93.7557	3932	23.6337
3931	62.5968	3931	93.7503	3931	23.6262
3930	62.5784	3930	93.7472	3930	23.6188
3929	62.5626	3929	93.7467	3929	23.6117
3928	62.5474	3928	93.7468	3928	23.6045
3927	62.5311	3927	93.7447	3927	23.5974
3926	62.5143	3926	93.7408	3926	23.5906
3925	62.499	3925	93.7386	3925	23.584
3924	62.4847	3924	93.7399	3924	23.5774
3923	62.4691	3923	93.742	3923	23.5706
3922	62.4517	3922	93.7412	3922	23.5637
3921	62.4344	3921	93.7387	3921	23.5568
3920	62.4177	3920	93.7366	3920	23.5501
3919	62.4008	3919	93.734	3919	23.5435
3918	62.3833	3918	93.7288	3918	23.537
3917	62.366	3917	93.7217	3917	23.5309
3916	62.3489	3916	93.7146	3916	23.5252
3915	62.3317	3915	93.7068	3915	23.5202
3914	62.3143	3914	93.6975	3914	23.5157
3913	62.2966	3913	93.6886	3913	23.5117
3912	62.2787	3912	93.6836	3912	23.5085
3911	62.2606	3911	93.6834	3911	23.5063
3910	62.2423	3910	93.6874	3910	23.5049
3909	62.2237	3909	93.6937	3909	23.5041
3908	62.2049	3908	93.7001	3908	23.5034
3907	62.1857	3907	93.705	3907	23.5025
3906	62.1663	3906	93.7076	3906	23.5013
3905	62.1469	3905	93.7082	3905	23.4998
3904	62.1273	3904	93.7078	3904	23.4981
3903	62.1077	3903	93.7065	3903	23.4962
3902	62.0881	3902	93.704	3902	23.4943
3901	62.0684	3901	93.701	3901	23.4929
3900	62.0489	3900	93.6987	3900	23.4923
3899	62.0293	3899	93.6975	3899	23.4928
3898	62.0097	3898	93.6968	3898	23.4941
3897	61.99	3897	93.6962	3897	23.496
3896	61.9699	3896	93.6955	3896	23.4978
3895	61.9497	3895	93.6949	3895	23.4997
3894	61.9293	3894	93.6943	3894	23.5019
3893	61.9088	3893	93.6938	3893	23.5046
3892	61.8881	3892	93.6937	3892	23.5081
3891	61.8674	3891	93.6937	3891	23.5124
3890	61.8464	3890	93.694	3890	23.5171
3889	61.8252	3889	93.6943	3889	23.5217
3888	61.8038	3888	93.6945	3888	23.5261
3887	61.7821	3887	93.6946	3887	23.5306
3886	61.7602	3886	93.6947	3886	23.5352
3885	61.7382	3885	93.6948	3885	23.5401
3884	61.7158	3884	93.6949	3884	23.5449
3883	61.6931	3883	93.6948	3883	23.5494
3882	61.6701	3882	93.6946	3882	23.554
3881	61.6469	3881	93.6945	3881	23.5591
3880	61.6236	3880	93.6944	3880	23.5649
3879	61.6	3879	93.6944	3879	23.571
3878	61.5762	3878	93.6945	3878	23.5773
3877	61.5521	3877	93.6944	3877	23.5835
3876	61.5277	3876	93.6942	3876	23.5899
3875	61.5031	3875	93.6939	3875	23.5964
3874	61.4783	3874	93.6935	3874	23.6025
3873	61.4534	3873	93.6929	3873	23.6081
3872	61.4282	3872	93.6919	3872	23.6129
3871	61.4028	3871	93.6905	3871	23.6171
3870	61.3774	3870	93.6887	3870	23.6211
3869	61.352	3869	93.6866	3869	23.6245
3868	61.3265	3868	93.6839	3868	23.6272
3867	61.301	3867	93.6807	3867	23.6295
3866	61.2753	3866	93.6771	3866	23.6323
3865	61.2497	3865	93.6735	3865	23.6361
3864	61.2239	3864	93.67	3864	23.6405
3863	61.198	3863	93.6667	3863	23.6454
3862	61.1718	3862	93.6635	3862	23.6507
3861	61.1453	3861	93.6607	3861	23.6563
3860	61.1185	3860	93.6582	3860	23.6621
3859	61.0914	3859	93.6557	3859	23.6676
3858	61.0638	3858	93.6531	3858	23.6726
3857	61.036	3857	93.6502	3857	23.6768
3856	61.0079	3856	93.6466	3856	23.6799
3855	60.9798	3855	93.6422	3855	23.6816
3854	60.9517	3854	93.6371	3854	23.6823
3853	60.9236	3853	93.6315	3853	23.6828
3852	60.8956	3852	93.6258	3852	23.6832
3851	60.8674	3851	93.6197	3851	23.6827
3850	60.839	3850	93.6131	3850	23.6813
3849	60.8105	3849	93.6061	3849	23.6795
3848	60.782	3848	93.5991	3848	23.6779
3847	60.7533	3847	93.5923	3847	23.6767
3846	60.7244	3846	93.5856	3846	23.6761
3845	60.6951	3845	93.579	3845	23.6756
3844	60.6655	3844	93.5721	3844	23.6748
3843	60.6355	3843	93.5649	3843	23.6737
3842	60.6052	3842	93.5574	3842	23.6723
3841	60.5748	3841	93.5495	3841	23.6704
3840	60.5443	3840	93.5412	3840	23.668
3839	60.5136	3839	93.5324	3839	23.6651
3838	60.4828	3838	93.5231	3838	23.6616
3837	60.4518	3837	93.5132	3837	23.6576
3836	60.4208	3836	93.5029	3836	23.6531
3835	60.3896	3835	93.4922	3835	23.6483
3834	60.3584	3834	93.4811	3834	23.6431
3833	60.3271	3833	93.4698	3833	23.6377
3832	60.2957	3832	93.4584	3832	23.6323
3831	60.2642	3831	93.4469	3831	23.627
3830	60.2326	3830	93.4355	3830	23.6217
3829	60.2008	3829	93.424	3829	23.6165
3828	60.1687	3828	93.4125	3828	23.6116
3827	60.1364	3827	93.4011	3827	23.6072
3826	60.1039	3826	93.3898	3826	23.6036
3825	60.071	3825	93.3787	3825	23.6005
3824	60.0378	3824	93.3676	3824	23.5973
3823	60.0043	3823	93.3564	3823	23.5936
3822	59.9706	3822	93.3449	3822	23.5895
3821	59.9368	3821	93.3332	3821	23.5851
3820	59.9029	3820	93.3214	3820	23.5805
3819	59.8688	3819	93.3091	3819	23.575
3818	59.8345	3818	93.296	3818	23.5686
3817	59.8002	3817	93.2823	3817	23.562
3816	59.766	3816	93.2685	3816	23.556
3815	59.7317	3815	93.2547	3815	23.5508
3814	59.6972	3814	93.2413	3814	23.5463
3813	59.6623	3813	93.2283	3813	23.5428
3812	59.627	3812	93.2157	3812	23.5407
3811	59.5912	3811	93.2037	3811	23.5396
3810	59.5551	3810	93.1917	3810	23.5387
3809	59.5184	3809	93.1798	3809	23.5378
3808	59.4814	3808	93.1677	3808	23.5369
3807	59.444	3807	93.1555	3807	23.5361
3806	59.4061	3806	93.1431	3806	23.5351
3805	59.3679	3805	93.1303	3805	23.5331
3804	59.3294	3804	93.117	3804	23.5301
3803	59.2906	3803	93.1034	3803	23.5265
3802	59.2519	3802	93.0897	3802	23.5229
3801	59.213	3801	93.076	3801	23.5195
3800	59.1741	3800	93.0626	3800	23.5162
3799	59.1348	3799	93.0493	3799	23.513
3798	59.0951	3798	93.036	3798	23.5103
3797	59.0552	3797	93.023	3797	23.5085
3796	59.015	3796	93.0104	3796	23.5075
3795	58.9747	3795	92.9982	3795	23.5072
3794	58.934	3794	92.9862	3794	23.5073
3793	58.8928	3793	92.9744	3793	23.508
3792	58.8513	3792	92.963	3792	23.5093
3791	58.8103	3791	92.9517	3791	23.5115
3790	58.7696	3790	92.9405	3790	23.5144
3789	58.7283	3789	92.9294	3789	23.5178
3788	58.6854	3788	92.9183	3788	23.5214
3787	58.6403	3787	92.9074	3787	23.5252
3786	58.5934	3786	92.8966	3786	23.5288
3785	58.5465	3785	92.8858	3785	23.5325
3784	58.5005	3784	92.8749	3784	23.5357
3783	58.4533	3783	92.8639	3783	23.5383
3782	58.4028	3782	92.8528	3782	23.5404
3781	58.3503	3781	92.8416	3781	23.5428
3780	58.301	3780	92.8306	3780	23.5459
3779	58.2567	3779	92.8197	3779	23.5499
3778	58.2124	3778	92.8089	3778	23.555
3777	58.163	3777	92.7985	3777	23.5612
3776	58.1105	3776	92.7878	3776	23.5689
3775	58.0604	3775	92.7768	3775	23.5778
3774	58.0134	3774	92.7665	3774	23.5873
3773	57.9635	3773	92.7579	3773	23.5967
3772	57.9064	3772	92.7498	3772	23.6056
3771	57.8464	3771	92.7406	3771	23.6137
3770	57.7901	3770	92.7315	3770	23.6211
3769	57.7346	3769	92.724	3769	23.6274
3768	57.6723	3768	92.7142	3768	23.633
3767	57.6049	3767	92.6975	3767	23.6383
3766	57.5419	3766	92.6771	3766	23.6439
3765	57.4889	3765	92.6606	3765	23.65
3764	57.4392	3764	92.6501	3764	23.6563
3763	57.3824	3763	92.64	3763	23.663
3762	57.3179	3762	92.6269	3762	23.6702
3761	57.2536	3761	92.6139	3761	23.6778
3760	57.1948	3760	92.6029	3760	23.6855
3759	57.136	3759	92.5936	3759	23.6932
3758	57.0715	3758	92.5871	3758	23.7007
3757	57.0053	3757	92.5837	3757	23.7083
3756	56.9408	3756	92.5812	3756	23.7158
3755	56.8765	3755	92.5758	3755	23.7227
3754	56.8108	3754	92.5649	3754	23.7289
3753	56.7465	3753	92.5446	3753	23.7341
3752	56.6837	3752	92.5104	3752	23.7385
3751	56.6145	3751	92.4699	3751	23.7419
3750	56.5371	3750	92.4443	3750	23.7446
3749	56.4598	3749	92.439	3749	23.7463
3748	56.3842	3748	92.4341	3748	23.7466
3747	56.3035	3747	92.4125	3747	23.7457
3746	56.2211	3746	92.3754	3746	23.7439
3745	56.1638	3745	92.3397	3745	23.7421
3744	56.1398	3744	92.337	3744	23.7403
3743	56.1046	3743	92.3624	3743	23.7387
3742	56.03	3742	92.3606	3742	23.7363
3741	55.9404	3741	92.3301	3741	23.7329
3740	55.867	3740	92.3192	3740	23.7307
3739	55.8084	3739	92.3365	3739	23.7305
3738	55.7375	3738	92.3513	3738	23.7296
3737	55.6433	3737	92.3359	3737	23.7248
3736	55.5412	3736	92.2933	3736	23.7164
3735	55.4445	3735	92.2448	3735	23.7041
3734	55.353	3734	92.1934	3734	23.6858
3733	55.2769	3733	92.1276	3733	23.6636
3732	55.2342	3732	92.0523	3732	23.6433
3731	55.2127	3731	91.9789	3731	23.6254
3730	55.1776	3730	91.9068	3730	23.6048
3729	55.1104	3729	91.8374	3729	23.5807
3728	55.0232	3728	91.7832	3728	23.5589
3727	54.9421	3727	91.7527	3727	23.5433
3726	54.8718	3726	91.7381	3726	23.5291
3725	54.7888	3725	91.7169	3725	23.5077
3724	54.6823	3724	91.6732	3724	23.479
3723	54.5736	3723	91.6167	3723	23.4512
3722	54.4844	3722	91.5649	3722	23.4271
3721	54.4087	3721	91.5196	3721	23.4003
3720	54.3338	3720	91.4687	3720	23.3651
3719	54.2578	3719	91.4068	3719	23.3284
3718	54.184	3718	91.3454	3718	23.3044
3717	54.1115	3717	91.2992	3717	23.2971
3716	54.0263	3716	91.2725	3716	23.297
3715	53.9185	3715	91.2596	3715	23.2944
3714	53.7952	3714	91.2489	3714	23.2832
3713	53.6706	3713	91.2182	3713	23.2492
3712	53.5493	3712	91.1512	3712	23.1848
3711	53.4234	3711	91.0661	3711	23.1098
3710	53.2951	3710	90.9915	3710	23.0413
3709	53.1746	3709	90.9286	3709	22.9757
3708	53.0646	3708	90.8677	3708	22.9177
3707	52.9658	3707	90.8109	3707	22.8777
3706	52.8751	3706	90.7635	3706	22.8521
3705	52.7827	3705	90.7204	3705	22.827
3704	52.6795	3704	90.6672	3704	22.7911
3703	52.5649	3703	90.593	3703	22.7425
3702	52.4484	3702	90.5035	3702	22.6896
3701	52.335	3701	90.4162	3701	22.638
3700	52.2166	3700	90.3321	3700	22.5742
3699	52.0865	3699	90.239	3699	22.493
3698	51.9519	3698	90.1458	3698	22.4191
3697	51.8283	3697	90.075	3697	22.3722
3696	51.7157	3696	90.0306	3696	22.3409
3695	51.5916	3695	89.9961	3695	22.3035
3694	51.442	3694	89.9605	3694	22.2569
3693	51.2773	3693	89.9311	3693	22.2128
3692	51.1122	3692	89.9113	3692	22.1701
3691	50.9431	3691	89.878	3691	22.111
3690	50.7601	3690	89.8017	3690	22.0265
3689	50.5709	3689	89.6857	3689	21.9349
3688	50.3901	3688	89.5569	3688	21.8494
3687	50.2177	3687	89.411	3687	21.7526
3686	50.0488	3686	89.235	3686	21.6411
3685	49.8917	3685	89.0571	3685	21.5379
3684	49.7537	3684	88.9132	3684	21.4538
3683	49.6199	3683	88.804	3683	21.3775
3682	49.4629	3682	88.7096	3682	21.2964
3681	49.2808	3681	88.624	3681	21.2132
3680	49.0994	3680	88.5625	3680	21.1374
3679	48.9301	3679	88.5272	3679	21.0631
3678	48.741	3678	88.4808	3678	20.9744
3677	48.4979	3677	88.3774	3677	20.8661
3676	48.2349	3676	88.2246	3676	20.7543
3675	48.0056	3675	88.0993	3675	20.6572
3674	47.7978	3674	88.0036	3674	20.552
3673	47.5798	3673	87.8458	3673	20.4219
3672	47.3605	3672	87.627	3672	20.2909
3671	47.1642	3671	87.4172	3671	20.1778
3670	46.9951	3670	87.2538	3670	20.0795
3669	46.819	3669	87.1388	3669	19.9849
3668	46.6124	3668	87.0243	3668	19.8783
3667	46.4004	3667	86.8664	3667	19.7587
3666	46.2102	3666	86.6831	3666	19.6385
3665	46.0399	3665	86.5081	3665	19.524
3664	45.8708	3664	86.3508	3664	19.4136
3663	45.6886	3663	86.2083	3663	19.3052
3662	45.4948	3662	86.0809	3662	19.1996
3661	45.3012	3661	85.9695	3661	19.0967
3660	45.1103	3660	85.864	3660	18.992
3659	44.9131	3659	85.7404	3659	18.8791
3658	44.6989	3658	85.5777	3658	18.7566
3657	44.4736	3657	85.3859	3657	18.6325
3656	44.2546	3656	85.2062	3656	18.5176
3655	44.0463	3655	85.0611	3655	18.4089
3654	43.8441	3654	84.9294	3654	18.295
3653	43.6517	3653	84.8004	3653	18.1791
3652	43.4775	3652	84.6833	3652	18.0689
3651	43.3104	3651	84.5617	3651	17.9556
3650	43.1039	3650	84.4005	3650	17.8261
3649	42.821	3649	84.1982	3649	17.6874
3648	42.5108	3648	83.9837	3648	17.5551
3647	42.2566	3647	83.7706	3647	17.427
3646	42.0773	3646	83.5486	3646	17.2931
3645	41.9411	3645	83.3108	3645	17.1527
3644	41.8182	3644	83.07	3644	17.0135
3643	41.6954	3643	82.8441	3643	16.8826
3642	41.566	3642	82.6388	3642	16.7589
3641	41.4224	3641	82.4455	3641	16.6358
3640	41.262	3640	82.2532	3640	16.5094
3639	41.0961	3639	82.0605	3639	16.3825
3638	40.9379	3638	81.8738	3638	16.2576
3637	40.7856	3637	81.6948	3637	16.1318
3636	40.6298	3636	81.5208	3636	16.005
3635	40.473	3635	81.3558	3635	15.8867
3634	40.331	3634	81.2076	3634	15.7853
3633	40.2077	3633	81.0729	3633	15.695
3632	40.087	3632	80.9304	3632	15.5997
3631	39.9465	3631	80.7556	3631	15.4888
3630	39.7747	3630	80.5338	3630	15.3565
3629	39.5763	3629	80.2879	3629	15.2184
3628	39.3635	3628	80.0681	3628	15.0955
3627	39.1591	3627	79.8696	3627	14.9658
3626	38.9963	3626	79.6603	3626	14.821
3625	38.8914	3625	79.4516	3625	14.6898
3624	38.8297	3624	79.2628	3624	14.5797
3623	38.7788	3623	79.0911	3623	14.4762
3622	38.7097	3622	78.9253	3622	14.3676
3621	38.6109	3621	78.7566	3621	14.2539
3620	38.4865	3620	78.5834	3620	14.1429
3619	38.3439	3619	78.4106	3619	14.0444
3618	38.1919	3618	78.2398	3618	13.9547
3617	38.0449	3617	78.0602	3617	13.8528
3616	37.9163	3616	77.8633	3616	13.7287
3615	37.8116	3615	77.6532	3615	13.5915
3614	37.7275	3614	77.4411	3614	13.4541
3613	37.6518	3613	77.2377	3613	13.3252
3612	37.5693	3612	77.0468	3612	13.2053
3611	37.4742	3611	76.8625	3611	13.0904
3610	37.371	3610	76.6765	3610	12.9792
3609	37.2655	3609	76.4857	3609	12.8697
3608	37.1588	3608	76.293	3608	12.7583
3607	37.0517	3607	76.1041	3607	12.6462
3606	36.9522	3606	75.9209	3606	12.5391
3605	36.8713	3605	75.7429	3605	12.4464
3604	36.8121	3604	75.5701	3604	12.3714
3603	36.764	3603	75.3997	3603	12.3003
3602	36.7079	3602	75.2253	3602	12.2153
3601	36.6308	3601	75.0431	3601	12.1128
3600	36.5356	3600	74.8555	3600	12.0014
3599	36.4367	3599	74.6668	3599	11.8891
3598	36.3491	3598	74.4807	3598	11.7821
3597	36.278	3597	74.3006	3597	11.6842
3596	36.2141	3596	74.1291	3596	11.5994
3595	36.1441	3595	73.9676	3595	11.533
3594	36.0662	3594	73.8127	3594	11.483
3593	35.9907	3593	73.6563	3593	11.4333
3592	35.9295	3592	73.4903	3592	11.3652
3591	35.8847	3591	73.3146	3591	11.2753
3590	35.8438	3590	73.1353	3590	11.1719
3589	35.7864	3589	72.9584	3589	11.0627
3588	35.6977	3588	72.7904	3588	10.9606
3587	35.581	3587	72.6365	3587	10.8823
3586	35.4601	3586	72.4837	3586	10.8077
3585	35.3617	3585	72.3082	3585	10.7063
3584	35.2959	3584	72.109	3584	10.5927
3583	35.2543	3583	71.9072	3583	10.4914
3582	35.2197	3582	71.7194	3582	10.4005
3581	35.1797	3581	71.5493	3581	10.3074
3580	35.135	3580	71.3928	3580	10.2107
3579	35.0917	3579	71.2416	3579	10.1193
3578	35.0515	3578	71.0862	3578	10.0424
3577	35.0082	3577	70.9213	3577	9.9813
3576	34.9565	3576	70.7491	3576	9.93059
3575	34.8975	3575	70.5775	3575	9.88695
3574	34.8377	3574	70.415	3574	9.85264
3573	34.7837	3573	70.2686	3573	9.83328
3572	34.7388	3572	70.1433	3572	9.82908
3571	34.7024	3571	70.0392	3571	9.82843
3570	34.6677	3570	69.9458	3570	9.80909
3569	34.6235	3569	69.8423	3569	9.75049
3568	34.559	3568	69.712	3568	9.65208
3567	34.4731	3567	69.5618	3567	9.54814
3566	34.3797	3566	69.408	3566	9.46608
3565	34.298	3565	69.2462	3565	9.38807
3564	34.2378	3564	69.0685	3564	9.30364
3563	34.1973	3563	68.8845	3563	9.2246
3562	34.1679	3562	68.7069	3562	9.15053
3561	34.1406	3561	68.5384	3561	9.07186
3560	34.1105	3560	68.3767	3560	8.98905
3559	34.0772	3559	68.2195	3559	8.91242
3558	34.0431	3558	68.0666	3558	8.8503
3557	34.011	3557	67.9213	3557	8.80349
3556	33.9814	3556	67.7874	3556	8.76492
3555	33.9507	3555	67.6638	3555	8.72408
3554	33.9143	3554	67.5441	3554	8.67416
3553	33.8709	3553	67.4241	3553	8.6165
3552	33.8253	3552	67.3064	3552	8.55697
3551	33.7833	3551	67.1924	3551	8.49845
3550	33.7476	3550	67.0771	3550	8.4448
3549	33.7157	3549	66.959	3549	8.40544
3548	33.6814	3548	66.8445	3548	8.38346
3547	33.6375	3547	66.739	3547	8.36639
3546	33.5812	3546	66.6372	3546	8.33546
3545	33.5196	3545	66.5264	3545	8.28102
3544	33.4654	3544	66.3987	3544	8.20787
3543	33.426	3543	66.2606	3543	8.13168
3542	33.3999	3542	66.1274	3542	8.06733
3541	33.3804	3541	66.0096	3541	8.01888
3540	33.3611	3540	65.9064	3540	7.97958
3539	33.3371	3539	65.8066	3539	7.94065
3538	33.3053	3538	65.6981	3538	7.89987
3537	33.2662	3537	65.5757	3537	7.86014
3536	33.2244	3536	65.4444	3536	7.82229
3535	33.187	3535	65.3135	3535	7.78201
3534	33.1581	3534	65.1913	3534	7.73654
3533	33.1362	3533	65.0843	3533	7.68964
3532	33.116	3532	64.9953	3532	7.64809
3531	33.0918	3531	64.919	3531	7.61525
3530	33.0612	3530	64.8415	3530	7.58999
3529	33.0258	3529	64.7512	3529	7.56813
3528	32.9892	3528	64.6478	3528	7.54291
3527	32.9532	3527	64.5404	3527	7.50716
3526	32.9167	3526	64.437	3526	7.45946
3525	32.8792	3525	64.3421	3525	7.40755
3524	32.8422	3524	64.2572	3524	7.36081
3523	32.8079	3523	64.1801	3523	7.32045
3522	32.7769	3522	64.1042	3522	7.28069
3521	32.7495	3521	64.0209	3521	7.23768
3520	32.726	3520	63.926	3520	7.19353
3519	32.7063	3519	63.82	3519	7.15127
3518	32.6885	3518	63.7059	3518	7.10997
3517	32.6692	3517	63.5873	3517	7.06726
3516	32.6457	3516	63.4706	3516	7.02468
3515	32.6172	3515	63.3631	3515	6.98707
3514	32.5858	3514	63.2704	3514	6.95668
3513	32.5544	3513	63.1935	3513	6.93068
3512	32.5253	3512	63.1298	3512	6.90426
3511	32.4984	3511	63.0739	3511	6.87436
3510	32.4706	3510	63.0183	3510	6.84074
3509	32.44	3509	62.9563	3509	6.80445
3508	32.4087	3508	62.8847	3508	6.76646
3507	32.3808	3507	62.8045	3507	6.72801
3506	32.3576	3506	62.7198	3506	6.69163
3505	32.3353	3505	62.6383	3505	6.66003
3504	32.3088	3504	62.5662	3504	6.63368
3503	32.2771	3503	62.5028	3503	6.60922
3502	32.2446	3502	62.4373	3502	6.58056
3501	32.2165	3501	62.3568	3501	6.54456
3500	32.1938	3500	62.2593	3500	6.5037
3499	32.1742	3499	62.1556	3499	6.46327
3498	32.1549	3498	62.0599	3498	6.42672
3497	32.1348	3497	61.9799	3497	6.39407
3496	32.1139	3496	61.9142	3496	6.36377
3495	32.0927	3495	61.8555	3495	6.33418
3494	32.0724	3494	61.794	3494	6.30377
3493	32.0538	3493	61.7228	3493	6.27121
3492	32.0367	3492	61.6422	3492	6.23616
3491	32.0196	3491	61.5598	3491	6.19955
3490	32.0006	3490	61.4841	3490	6.16282
3489	31.9786	3489	61.4178	3489	6.12703
3488	31.9538	3488	61.3576	3488	6.09278
3487	31.9283	3487	61.2991	3487	6.06053
3486	31.9048	3486	61.2413	3486	6.03044
3485	31.8862	3485	61.1859	3485	6.00178
3484	31.8729	3484	61.133	3484	5.97286
3483	31.8607	3483	61.0796	3483	5.9421
3482	31.8433	3482	61.022	3482	5.90968
3481	31.8174	3481	60.9597	3481	5.87789
3480	31.7865	3480	60.8952	3480	5.84901
3479	31.7578	3479	60.8295	3479	5.82306
3478	31.7358	3478	60.7612	3478	5.79821
3477	31.7209	3477	60.6908	3477	5.77279
3476	31.7106	3476	60.6232	3476	5.74671
3475	31.7017	3475	60.5643	3475	5.72116
3474	31.6915	3474	60.5138	3474	5.69715
3473	31.679	3473	60.4636	3473	5.67442
3472	31.6632	3472	60.4044	3472	5.65152
3471	31.643	3471	60.3341	3471	5.62695
3470	31.6174	3470	60.2608	3470	5.60055
3469	31.588	3469	60.1973	3469	5.57405
3468	31.5602	3468	60.1519	3468	5.5496
3467	31.5393	3467	60.1217	3467	5.52721
3466	31.5256	3466	60.0945	3466	5.50418
3465	31.5144	3465	60.0571	3465	5.47838
3464	31.5023	3464	60.0062	3464	5.4514
3463	31.4892	3463	59.9486	3463	5.42759
3462	31.4761	3462	59.8951	3462	5.40934
3461	31.4629	3461	59.8522	3461	5.39502
3460	31.4489	3460	59.8194	3460	5.38115
3459	31.4353	3459	59.7895	3459	5.36517
3458	31.4245	3458	59.7533	3458	5.34592
3457	31.4174	3457	59.7056	3457	5.32341
3456	31.4117	3456	59.6491	3456	5.29882
3455	31.4041	3455	59.5908	3455	5.274
3454	31.3928	3454	59.5359	3454	5.25048
3453	31.3801	3453	59.4863	3453	5.22931
3452	31.3707	3452	59.4433	3452	5.21178
3451	31.3655	3451	59.4094	3451	5.19863
3450	31.3598	3450	59.3851	3450	5.18889
3449	31.3484	3449	59.3671	3449	5.18027
3448	31.3315	3448	59.3495	3448	5.1704
3447	31.3144	3447	59.3266	3447	5.15747
3446	31.3011	3446	59.2952	3446	5.14064
3445	31.29	3445	59.2544	3445	5.12126
3444	31.2781	3444	59.2063	3444	5.10258
3443	31.2643	3443	59.1542	3443	5.08637
3442	31.2504	3442	59.1001	3442	5.07056
3441	31.2396	3441	59.0447	3441	5.05231
3440	31.2337	3440	58.9911	3440	5.03261
3439	31.2321	3439	58.9461	3439	5.01614
3438	31.2304	3438	58.9155	3438	5.00656
3437	31.2247	3437	58.8982	3437	5.00366
3436	31.2155	3436	58.8846	3436	5.00382
3435	31.2075	3435	58.8651	3435	5.00169
3434	31.2049	3434	58.8382	3434	4.993
3433	31.2075	3433	58.8105	3433	4.9775
3432	31.2121	3432	58.788	3432	4.95963
3431	31.2155	3431	58.7682	3431	4.94449
3430	31.2163	3430	58.7437	3430	4.93274
3429	31.216	3429	58.7107	3429	4.92045
3428	31.2172	3428	58.6728	3428	4.90392
3427	31.222	3427	58.637	3427	4.88418
3426	31.2303	3426	58.6073	3426	4.86679
3425	31.2407	3425	58.5845	3425	4.85772
3424	31.2509	3424	58.568	3424	4.8594
3423	31.259	3423	58.5566	3423	4.8694
3422	31.2644	3422	58.5482	3422	4.88103
3421	31.2674	3421	58.5391	3421	4.88608
3420	31.2679	3420	58.5258	3420	4.87839
3419	31.2657	3419	58.5054	3419	4.85615
3418	31.2626	3418	58.4783	3418	4.8242
3417	31.2636	3417	58.4481	3417	4.79393
3416	31.2725	3416	58.4193	3416	4.77709
3415	31.2866	3415	58.3942	3415	4.77828
3414	31.2983	3414	58.3732	3414	4.79254
3413	31.3028	3413	58.3571	3413	4.80981
3412	31.3027	3412	58.3464	3412	4.82387
3411	31.3036	3411	58.3388	3411	4.83501
3410	31.308	3410	58.3301	3410	4.84499
3409	31.3141	3409	58.3183	3409	4.85263
3408	31.32	3408	58.3057	3408	4.8551
3407	31.3266	3407	58.296	3407	4.85286
3406	31.336	3406	58.2904	3406	4.85122
3405	31.3489	3405	58.2872	3405	4.85619
3404	31.3639	3404	58.2832	3404	4.86953
3403	31.3788	3403	58.2769	3403	4.88802
3402	31.3924	3402	58.2701	3402	4.90612
3401	31.4041	3401	58.2673	3401	4.91895
3400	31.4132	3400	58.2709	3400	4.92476
3399	31.42	3399	58.2772	3399	4.92668
3398	31.4268	3398	58.28	3398	4.93106
3397	31.4381	3397	58.2763	3397	4.94157
3396	31.4566	3396	58.2667	3396	4.95507
3395	31.4806	3395	58.2523	3395	4.96494
3394	31.5038	3394	58.2341	3394	4.96809
3393	31.5203	3393	58.217	3393	4.96739
3392	31.5293	3392	58.2081	3392	4.96764
3391	31.5354	3391	58.2094	3391	4.97113
3390	31.5435	3390	58.2146	3390	4.97764
3389	31.555	3389	58.2148	3389	4.98723
3388	31.5674	3388	58.208	3388	5.00089
3387	31.5784	3387	58.1994	3387	5.01878
3386	31.5886	3386	58.1956	3386	5.03895
3385	31.6013	3385	58.199	3385	5.05768
3384	31.6183	3384	58.2076	3384	5.07145
3383	31.638	3383	58.2159	3383	5.07976
3382	31.6572	3382	58.2189	3382	5.08646
3381	31.6751	3381	58.2159	3381	5.09745
3380	31.6939	3380	58.2105	3380	5.11587
3379	31.716	3379	58.2074	3379	5.14013
3378	31.7403	3378	58.2095	3378	5.16601
3377	31.7631	3377	58.2177	3377	5.19023
3376	31.7809	3376	58.2323	3376	5.21165
3375	31.7944	3375	58.2513	3375	5.23047
3374	31.8077	3374	58.2709	3374	5.24788
3373	31.8257	3373	58.2882	3373	5.2661
3372	31.8501	3372	58.3024	3372	5.28703
3371	31.8784	3371	58.314	3371	5.31067
3370	31.9061	3370	58.3227	3370	5.33545
3369	31.93	3369	58.3282	3369	5.35942
3368	31.9491	3368	58.3316	3368	5.38187
3367	31.965	3367	58.335	3367	5.40355
3366	31.9802	3366	58.34	3366	5.42558
3365	31.9973	3365	58.3475	3365	5.44851
3364	32.0183	3364	58.3577	3364	5.47223
3363	32.0435	3363	58.371	3363	5.49627
3362	32.0709	3362	58.3868	3362	5.51993
3361	32.0983	3361	58.4044	3361	5.54259
3360	32.1244	3360	58.4219	3360	5.56435
3359	32.1488	3359	58.4375	3359	5.58633
3358	32.1708	3358	58.4502	3358	5.61012
3357	32.1899	3357	58.4611	3357	5.63612
3356	32.2072	3356	58.4714	3356	5.66353
3355	32.2261	3355	58.4797	3355	5.69095
3354	32.2493	3354	58.484	3354	5.71747
3353	32.2763	3353	58.486	3353	5.74322
3352	32.3036	3352	58.4911	3352	5.76915
3351	32.328	3351	58.502	3351	5.79626
3350	32.3486	3350	58.5161	3350	5.8247
3349	32.3667	3349	58.5291	3349	5.8539
3348	32.3845	3348	58.5403	3348	5.88319
3347	32.4035	3347	58.5514	3347	5.91226
3346	32.4248	3346	58.5634	3346	5.94104
3345	32.4486	3345	58.5761	3345	5.96963
3344	32.4736	3344	58.5909	3344	5.99821
3343	32.4971	3343	58.6104	3343	6.02706
3342	32.5177	3342	58.6359	3342	6.05653
3341	32.5363	3341	58.6658	3341	6.08699
3340	32.5552	3340	58.6967	3340	6.11853
3339	32.5754	3339	58.7248	3339	6.15048
3338	32.5957	3338	58.7468	3338	6.18127
3337	32.6151	3337	58.7612	3337	6.20956
3336	32.6341	3336	58.7692	3336	6.23547
3335	32.6543	3335	58.7749	3335	6.2607
3334	32.6761	3334	58.7832	3334	6.28727
3333	32.6982	3333	58.7979	3333	6.31626
3332	32.7191	3332	58.8192	3332	6.34753
3331	32.7392	3331	58.8429	3331	6.3798
3330	32.7597	3330	58.8627	3330	6.41112
3329	32.7822	3329	58.877	3329	6.44014
3328	32.8072	3328	58.8917	3328	6.4672
3327	32.8331	3327	58.9146	3327	6.49419
3326	32.8564	3326	58.947	3326	6.52293
3325	32.874	3325	58.9825	3325	6.5537
3324	32.8863	3324	59.0136	3324	6.58494
3323	32.8971	3323	59.0375	3323	6.61439
3322	32.9107	3322	59.0561	3322	6.64108
3321	32.9281	3321	59.0729	3321	6.66694
3320	32.9476	3320	59.0913	3320	6.6959
3319	32.9678	3319	59.1139	3319	6.73016
3318	32.9889	3318	59.1401	3318	6.76735
3317	33.0113	3317	59.1654	3317	6.80185
3316	33.0334	3316	59.1859	3316	6.83007
3315	33.0526	3315	59.2024	3315	6.85345
3314	33.0677	3314	59.2197	3314	6.87763
3313	33.0807	3313	59.2429	3313	6.90802
3312	33.0947	3312	59.2745	3312	6.94691
3311	33.1118	3311	59.3149	3311	6.9927
3310	33.1329	3310	59.3616	3310	7.04062
3309	33.1575	3309	59.4082	3309	7.08579
3308	33.1829	3308	59.4465	3308	7.12585
3307	33.2043	3307	59.4725	3307	7.16115
3306	33.2172	3306	59.4892	3306	7.19326
3305	33.2213	3305	59.5037	3305	7.22366
3304	33.221	3304	59.522	3304	7.25387
3303	33.2228	3303	59.5459	3303	7.28587
3302	33.2315	3302	59.5746	3302	7.32153
3301	33.2486	3301	59.6068	3301	7.36176
3300	33.2722	3300	59.6411	3300	7.40635
3299	33.2981	3299	59.6765	3299	7.45391
3298	33.3213	3298	59.7135	3298	7.50219
3297	33.339	3297	59.7542	3297	7.54951
3296	33.3516	3296	59.8002	3296	7.59639
3295	33.3616	3295	59.8488	3295	7.64502
3294	33.3711	3294	59.8929	3294	7.69614
3293	33.38	3293	59.9258	3293	7.74671
3292	33.387	3292	59.946	3292	7.79125
3291	33.3914	3291	59.9594	3291	7.82646
3290	33.3939	3290	59.9759	3290	7.85552
3289	33.3969	3289	60.0038	3289	7.88792
3288	33.4022	3288	60.0457	3288	7.93256
3287	33.4096	3287	60.0977	3287	7.99073
3286	33.4168	3286	60.1523	3286	8.05464
3285	33.4222	3285	60.2038	3285	8.11366
3284	33.4266	3284	60.25	3284	8.16313
3283	33.4329	3283	60.2911	3283	8.20589
3282	33.443	3282	60.3294	3282	8.24766
3281	33.4559	3281	60.3688	3281	8.29262
3280	33.4688	3280	60.4128	3280	8.34263
3279	33.4801	3279	60.4628	3279	8.39721
3278	33.4911	3278	60.5181	3278	8.45351
3277	33.5038	3277	60.5787	3277	8.5087
3276	33.5183	3276	60.6445	3276	8.56377
3275	33.5316	3275	60.7144	3275	8.62305
3274	33.5413	3274	60.7875	3274	8.6897
3273	33.5483	3273	60.8646	3273	8.76318
3272	33.5562	3272	60.9443	3272	8.84061
3271	33.5669	3271	61.0185	3271	8.91693
3270	33.5778	3270	61.0785	3270	8.98391
3269	33.585	3269	61.1252	3269	9.03471
3268	33.5871	3268	61.1701	3268	9.07127
3267	33.5865	3267	61.2241	3267	9.10437
3266	33.5867	3266	61.2886	3266	9.1438
3265	33.589	3265	61.3599	3265	9.19022
3264	33.5932	3264	61.4357	3264	9.23912
3263	33.599	3263	61.5136	3263	9.28943
3262	33.6066	3262	61.5888	3262	9.34345
3261	33.6158	3261	61.6583	3261	9.40131
3260	33.6258	3260	61.7258	3260	9.46116
3259	33.636	3259	61.7994	3259	9.5232
3258	33.6466	3258	61.8819	3258	9.58853
3257	33.658	3257	61.9684	3257	9.65502
3256	33.6698	3256	62.0523	3256	9.71818
3255	33.6802	3255	62.1312	3255	9.7766
3254	33.688	3254	62.2074	3254	9.83355
3253	33.6944	3253	62.2848	3253	9.89251
3252	33.7019	3252	62.3654	3252	9.95453
3251	33.713	3251	62.4479	3251	10.0203
3250	33.7277	3250	62.5294	3250	10.0921
3249	33.7434	3249	62.6097	3249	10.1729
3248	33.7571	3248	62.691	3248	10.2638
3247	33.7663	3247	62.7744	3247	10.3616
3246	33.7708	3246	62.8575	3246	10.4576
3245	33.7725	3245	62.9376	3245	10.5407
3244	33.7748	3244	63.0158	3244	10.6067
3243	33.7801	3243	63.0955	3243	10.662
3242	33.7891	3242	63.1779	3242	10.7175
3241	33.8	3241	63.2614	3241	10.7794
3240	33.811	3240	63.3451	3240	10.8479
3239	33.8223	3239	63.4304	3239	10.922
3238	33.8356	3238	63.5202	3238	11.002
3237	33.8529	3237	63.6163	3237	11.0862
3236	33.8733	3236	63.7168	3236	11.1705
3235	33.893	3235	63.8165	3235	11.2515
3234	33.9076	3234	63.9081	3234	11.3282
3233	33.9158	3233	63.9866	3233	11.3997
3232	33.9198	3232	64.0533	3232	11.4649
3231	33.9232	3231	64.1149	3231	11.5253
3230	33.9279	3230	64.1797	3230	11.5867
3229	33.9343	3229	64.2532	3229	11.6548
3228	33.9432	3228	64.336	3228	11.7294
3227	33.9561	3227	64.425	3227	11.8052
3226	33.9735	3226	64.5165	3226	11.8782
3225	33.9932	3225	64.6096	3225	11.9493
3224	34.0115	3224	64.705	3224	12.0212
3223	34.0256	3223	64.8019	3223	12.0943
3222	34.0352	3222	64.8979	3222	12.1676
3221	34.0427	3221	64.9902	3221	12.2409
3220	34.0515	3220	65.0767	3220	12.3148
3219	34.0634	3219	65.1551	3219	12.3887
3218	34.0783	3218	65.2272	3218	12.4606
3217	34.0956	3217	65.3015	3217	12.5309
3216	34.1145	3216	65.3899	3216	12.6021
3215	34.1335	3215	65.4969	3215	12.6766
3214	34.1497	3214	65.6149	3214	12.7539
3213	34.1623	3213	65.7311	3213	12.8315
3212	34.1746	3212	65.8387	3212	12.9073
3211	34.1904	3211	65.9388	3211	12.9809
3210	34.2103	3210	66.0344	3210	13.0522
3209	34.2311	3209	66.1269	3209	13.1218
3208	34.2513	3208	66.2176	3208	13.1906
3207	34.2719	3207	66.308	3207	13.26
3206	34.2932	3206	66.3991	3206	13.3313
3205	34.3134	3205	66.4927	3205	13.4046
3204	34.3306	3204	66.593	3204	13.4797
3203	34.3457	3203	66.7025	3203	13.5558
3202	34.3616	3202	66.818	3202	13.6318
3201	34.3795	3201	66.932	3201	13.706
3200	34.3982	3200	67.0397	3200	13.778
3199	34.4162	3199	67.1419	3199	13.8483
3198	34.4333	3198	67.2422	3198	13.9181
3197	34.4516	3197	67.3438	3197	13.9881
3196	34.4732	3196	67.4486	3196	14.0589
3195	34.4985	3195	67.5562	3195	14.1316
3194	34.525	3194	67.6648	3194	14.207
3193	34.5495	3193	67.774	3193	14.2858
3192	34.5718	3192	67.8865	3192	14.3677
3191	34.5938	3191	68.0036	3191	14.4512
3190	34.6168	3190	68.1217	3190	14.5341
3189	34.6401	3189	68.2358	3189	14.6149
3188	34.6634	3188	68.3448	3188	14.6945
3187	34.6874	3187	68.4515	3187	14.7739
3186	34.7124	3186	68.5578	3186	14.8509
3185	34.7365	3185	68.6642	3185	14.9211
3184	34.7588	3184	68.7716	3184	14.9824
3183	34.7808	3183	68.8798	3183	15.0382
3182	34.8046	3182	68.986	3182	15.0951
3181	34.8302	3181	69.0901	3181	15.159
3180	34.8561	3180	69.1985	3180	15.2333
3179	34.882	3179	69.3199	3179	15.3173
3178	34.9084	3178	69.4552	3178	15.4064
3177	34.936	3177	69.5957	3177	15.4942
3176	34.9642	3176	69.7309	3176	15.5766
3175	34.992	3175	69.8568	3175	15.6533
3174	35.0181	3174	69.9755	3174	15.7263
3173	35.0418	3173	70.0913	3173	15.7973
3172	35.0643	3172	70.2076	3172	15.8675
3171	35.0879	3171	70.3264	3171	15.9368
3170	35.115	3170	70.4476	3170	16.005
3169	35.1461	3169	70.5704	3169	16.0727
3168	35.1794	3168	70.6941	3168	16.1434
3167	35.2126	3167	70.8186	3167	16.2225
3166	35.244	3166	70.944	3166	16.3131
3165	35.273	3165	71.0711	3165	16.411
3164	35.3008	3164	71.2	3164	16.5046
3163	35.3297	3163	71.3283	3163	16.583
3162	35.3606	3162	71.4526	3162	16.645
3161	35.3932	3161	71.5734	3161	16.7011
3160	35.4261	3160	71.6958	3160	16.7653
3159	35.4585	3159	71.8239	3159	16.8445
3158	35.4907	3158	71.9564	3158	16.9369
3157	35.5242	3157	72.0907	3157	17.0396
3156	35.5617	3156	72.2299	3156	17.1517
3155	35.6042	3155	72.3796	3155	17.2691
3154	35.6496	3154	72.5383	3154	17.3826
3153	35.6925	3153	72.6941	3153	17.4851
3152	35.7286	3152	72.8325	3152	17.5747
3151	35.7571	3151	72.9457	3151	17.6483
3150	35.7803	3150	73.0382	3150	17.7001
3149	35.8016	3149	73.1259	3149	17.7317
3148	35.8244	3148	73.2262	3148	17.7562
3147	35.8508	3147	73.3441	3147	17.7865
3146	35.8817	3146	73.4691	3146	17.8252
3145	35.9167	3145	73.5886	3145	17.8718
3144	35.9558	3144	73.7036	3144	17.934
3143	35.9987	3143	73.8257	3143	18.0208
3142	36.0435	3142	73.9636	3142	18.1294
3141	36.0867	3141	74.115	3141	18.2453
3140	36.1253	3140	74.2697	3140	18.3536
3139	36.158	3139	74.4143	3139	18.4421
3138	36.1865	3138	74.5366	3138	18.5008
3137	36.2145	3137	74.6333	3137	18.5271
3136	36.2466	3136	74.7127	3136	18.5337
3135	36.2855	3135	74.7862	3135	18.5399
3134	36.3293	3134	74.86	3134	18.5567
3133	36.3733	3133	74.9388	3133	18.5856
3132	36.4141	3132	75.0326	3132	18.6305
3131	36.4518	3131	75.1489	3131	18.6974
3130	36.4889	3130	75.28	3130	18.7835
3129	36.5281	3129	75.4071	3129	18.876
3128	36.5701	3128	75.5187	3128	18.9622
3127	36.6133	3127	75.6166	3127	19.0331
3126	36.6547	3126	75.7044	3126	19.0813
3125	36.6938	3125	75.7832	3125	19.1054
3124	36.7355	3124	75.8595	3124	19.1178
3123	36.7852	3123	75.9486	3123	19.1396
3122	36.8431	3122	76.0628	3122	19.1885
3121	36.9038	3121	76.1993	3121	19.2732
3120	36.9623	3120	76.3441	3120	19.3919
3119	37.0178	3119	76.4839	3119	19.5267
3118	37.0708	3118	76.6095	3118	19.6422
3117	37.1201	3117	76.7135	3117	19.7041
3116	37.1638	3116	76.7877	3116	19.7002
3115	37.2026	3115	76.8263	3115	19.6417
3114	37.2402	3114	76.8326	3114	19.5519
3113	37.2818	3113	76.8249	3113	19.4628
3112	37.3316	3112	76.8311	3112	19.4096
3111	37.3899	3111	76.8697	3111	19.4073
3110	37.4518	3110	76.9342	3110	19.4324
3109	37.5103	3109	76.9999	3109	19.4409
3108	37.5617	3108	77.0482	3108	19.4114
3107	37.6087	3107	77.0793	3107	19.3615
3106	37.6569	3106	77.1045	3106	19.3224
3105	37.7099	3105	77.1316	3105	19.3066
3104	37.7692	3104	77.1628	3104	19.3035
3103	37.834	3103	77.1993	3103	19.2975
3102	37.9011	3102	77.2427	3102	19.2829
3101	37.9659	3101	77.289	3101	19.2631
3100	38.0251	3100	77.3261	3100	19.2418
3099	38.0798	3099	77.3419	3099	19.2177
3098	38.1345	3098	77.3365	3098	19.1876
3097	38.193	3097	77.3248	3097	19.1492
3096	38.2571	3096	77.3219	3096	19.1029
3095	38.3272	3095	77.3311	3095	19.0516
3094	38.4021	3094	77.3492	3094	19.0056
3093	38.4797	3093	77.3786	3093	18.9818
3092	38.556	3092	77.4253	3092	18.9893
3091	38.6273	3091	77.4842	3091	19.0133
3090	38.6919	3090	77.536	3090	19.0209
3089	38.7511	3089	77.5667	3089	18.9921
3088	38.8092	3088	77.5821	3088	18.9394
3087	38.8706	3087	77.5989	3087	18.8914
3086	38.9367	3086	77.6255	3086	18.8632
3085	39.0061	3085	77.6595	3085	18.8496
3084	39.0759	3084	77.6974	3084	18.8412
3083	39.1446	3083	77.7388	3083	18.8367
3082	39.2119	3082	77.7831	3082	18.8407
3081	39.2775	3081	77.8274	3081	18.8523
3080	39.341	3080	77.8663	3080	18.861
3079	39.4029	3079	77.8915	3079	18.8488
3078	39.4646	3078	77.8949	3078	18.8016
3077	39.5274	3077	77.8779	3077	18.7224
3076	39.5916	3076	77.8544	3076	18.6342
3075	39.6566	3075	77.841	3075	18.5639
3074	39.7222	3074	77.8459	3074	18.524
3073	39.7888	3073	77.8687	3073	18.51
3072	39.857	3072	77.9075	3072	18.5115
3071	39.9264	3071	77.96	3071	18.5226
3070	39.996	3070	78.0228	3070	18.5423
3069	40.065	3069	78.0926	3069	18.568
3068	40.1328	3068	78.1655	3068	18.5899
3067	40.1991	3067	78.2335	3067	18.5947
3066	40.2638	3066	78.2863	3066	18.5771
3065	40.3277	3065	78.3218	3065	18.5472
3064	40.3919	3064	78.3486	3064	18.5215
3063	40.4571	3063	78.376	3063	18.5086
3062	40.5233	3062	78.4066	3062	18.5057
3061	40.5907	3061	78.4417	3061	18.5088
3060	40.6591	3060	78.4881	3060	18.5193
3059	40.7271	3059	78.5525	3059	18.5397
3058	40.7935	3058	78.6328	3058	18.5675
3057	40.8582	3057	78.7201	3057	18.5982
3056	40.9222	3056	78.8074	3056	18.6296
3055	40.9866	3055	78.8926	3055	18.6607
3054	41.0519	3054	78.976	3054	18.6897
3053	41.1183	3053	79.0606	3053	18.717
3052	41.1864	3052	79.1502	3052	18.744
3051	41.2559	3051	79.2426	3051	18.7688
3050	41.3261	3050	79.3282	3050	18.7867
3049	41.396	3049	79.4012	3049	18.7997
3048	41.4648	3048	79.4703	3048	18.8187
3047	41.5324	3047	79.5502	3047	18.8534
3046	41.5985	3046	79.6458	3046	18.9023
3045	41.6636	3045	79.7506	3045	18.9569
3044	41.7292	3044	79.8565	3044	19.0124
3043	41.796	3043	79.9586	3043	19.0681
3042	41.8628	3042	80.0509	3042	19.1191
3041	41.9276	3041	80.1254	3041	19.1537
3040	41.9895	3040	80.1795	3040	19.1613
3039	42.0496	3039	80.2215	3039	19.1452
3038	42.1099	3038	80.268	3038	19.1276
3037	42.1724	3037	80.3376	3037	19.1392
3036	42.2378	3036	80.4404	3036	19.1942
3035	42.3044	3035	80.5681	3035	19.274
3034	42.3698	3034	80.6947	3034	19.3405
3033	42.4333	3033	80.7968	3033	19.3735
3032	42.4974	3032	80.8723	3032	19.3882
3031	42.5639	3031	80.9359	3031	19.4113
3030	42.631	3030	80.9992	3030	19.4476
3029	42.6946	3029	81.0632	3029	19.482
3028	42.7551	3028	81.1283	3028	19.505
3027	42.817	3027	81.1999	3027	19.523
3026	42.8834	3026	81.2814	3026	19.545
3025	42.9528	3025	81.368	3025	19.5708
3024	43.0228	3024	81.4519	3024	19.5963
3023	43.0938	3023	81.5312	3023	19.622
3022	43.168	3022	81.6131	3022	19.6561
3021	43.2445	3021	81.7089	3021	19.7096
3020	43.3185	3020	81.8239	3020	19.7868
3019	43.3857	3019	81.9495	3019	19.8783
3018	43.4473	3018	82.0691	3018	19.968
3017	43.5091	3017	82.1732	3017	20.049
3016	43.5764	3016	82.266	3016	20.1259
3015	43.6489	3015	82.3534	3015	20.1998
3014	43.7213	3014	82.4322	3014	20.2591
3013	43.7883	3013	82.4939	3013	20.2907
3012	43.8488	3012	82.5352	3012	20.2926
3011	43.9049	3011	82.5565	3011	20.2698
3010	43.9598	3010	82.5576	3010	20.2254
3009	44.0155	3009	82.5411	3009	20.1655
3008	44.0732	3008	82.5194	3008	20.1063
3007	44.1324	3007	82.5091	3007	20.0668
3006	44.1925	3006	82.5208	3006	20.0546
3005	44.2546	3005	82.5558	3005	20.0651
3004	44.3218	3004	82.6084	3004	20.0892
3003	44.3954	3003	82.6659	3003	20.1154
3002	44.4719	3002	82.7144	3002	20.1319
3001	44.5461	3001	82.7504	3001	20.1335
3000	44.6148	3000	82.783	3000	20.1243
2999	44.6774	2999	82.8162	2999	20.1078
2998	44.7335	2998	82.835	2998	20.0792
2997	44.7838	2997	82.8199	2997	20.0352
2996	44.8313	2996	82.7727	2996	19.9882
2995	44.8804	2995	82.7196	2995	19.9597
2994	44.9322	2994	82.686	2994	19.9585
2993	44.9836	2993	82.6743	2993	19.9692
2992	45.0323	2992	82.6641	2992	19.9647
2991	45.0792	2991	82.633	2991	19.9279
2990	45.1258	2990	82.5745	2990	19.8632
2989	45.1707	2989	82.5008	2989	19.7903
2988	45.2104	2988	82.4275	2988	19.7235
2987	45.2428	2987	82.3551	2987	19.6581
2986	45.2696	2986	82.2728	2986	19.5815
2985	45.2956	2985	82.1795	2985	19.4958
2984	45.3249	2984	82.0914	2984	19.4233
2983	45.3585	2983	82.023	2983	19.3846
2982	45.3933	2982	81.9684	2982	19.3784
2981	45.4247	2981	81.9086	2981	19.3845
2980	45.4491	2980	81.8312	2980	19.3789
2979	45.4662	2979	81.7366	2979	19.3458
2978	45.4779	2978	81.6312	2978	19.2822
2977	45.4871	2977	81.5246	2977	19.2021
2976	45.4956	2976	81.4265	2976	19.1295
2975	45.5027	2975	81.3365	2975	19.0784
2974	45.5073	2974	81.2393	2974	19.0387
2973	45.5096	2973	81.1186	2973	18.9886
2972	45.5112	2972	80.9756	2972	18.9174
2971	45.5117	2971	80.8261	2971	18.8323
2970	45.5085	2970	80.6843	2970	18.7478
2969	45.4999	2969	80.5557	2969	18.6738
2968	45.488	2968	80.443	2968	18.6134
2967	45.4742	2967	80.348	2967	18.565
2966	45.4571	2966	80.2686	2966	18.5235
2965	45.4337	2965	80.2007	2965	18.4843
2964	45.4046	2964	80.1432	2964	18.4472
2963	45.3724	2963	80.0956	2963	18.4127
2962	45.337	2962	80.0515	2962	18.3765
2961	45.2955	2961	80.0007	2961	18.3306
2960	45.2478	2960	79.9385	2960	18.2699
2959	45.197	2959	79.8685	2959	18.1954
2958	45.1457	2958	79.7988	2958	18.1145
2957	45.0929	2957	79.741	2957	18.0426
2956	45.0357	2956	79.7087	2956	17.9974
2955	44.973	2955	79.7078	2955	17.9838
2954	44.9057	2954	79.7245	2954	17.9841
2953	44.8357	2953	79.7317	2953	17.9709
2952	44.7648	2952	79.7092	2952	17.931
2951	44.6935	2951	79.6585	2951	17.873
2950	44.6204	2950	79.5971	2950	17.8129
2949	44.5435	2949	79.5425	2949	17.7584
2948	44.4619	2948	79.5009	2948	17.7079
2947	44.3763	2947	79.4656	2947	17.6542
2946	44.2874	2946	79.4254	2946	17.5885
2945	44.1957	2945	79.3737	2945	17.5067
2944	44.1011	2944	79.31	2944	17.4119
2943	44.0031	2943	79.2332	2943	17.3098
2942	43.9014	2942	79.1402	2942	17.2011
2941	43.7982	2941	79.0346	2941	17.0854
2940	43.6983	2940	78.9293	2940	16.9703
2939	43.6057	2939	78.8375	2939	16.8709
2938	43.5209	2938	78.7643	2938	16.8005
2937	43.4409	2937	78.71	2937	16.7619
2936	43.3633	2936	78.6757	2936	16.7451
2935	43.2873	2935	78.6615	2935	16.7311
2934	43.2142	2934	78.6635	2934	16.7056
2933	43.1465	2933	78.6796	2933	16.6726
2932	43.086	2932	78.7128	2932	16.6489
2931	43.0322	2931	78.7623	2931	16.641
2930	42.9828	2930	78.816	2930	16.6341
2929	42.938	2929	78.8593	2929	16.6093
2928	42.9004	2928	78.8909	2928	16.5664
2927	42.8712	2927	78.9244	2927	16.523
2926	42.8469	2926	78.9756	2926	16.4964
2925	42.8233	2925	79.0534	2925	16.4936
2924	42.8019	2924	79.1563	2924	16.5119
2923	42.7885	2923	79.2729	2923	16.5401
2922	42.7881	2922	79.3904	2922	16.5657
2921	42.8018	2921	79.509	2921	16.5897
2920	42.8276	2920	79.6428	2920	16.63
2919	42.8608	2919	79.8006	2919	16.7007
2918	42.8947	2918	79.9702	2918	16.7922
2917	42.9245	2917	80.1286	2917	16.8758
2916	42.9508	2916	80.2642	2916	16.9295
2915	42.9771	2915	80.3805	2915	16.9523
2914	43.0043	2914	80.4833	2914	16.9554
2913	43.0302	2913	80.5738	2913	16.9498
2912	43.0535	2912	80.6543	2912	16.9402
2911	43.075	2911	80.728	2911	16.9255
2910	43.0947	2910	80.7963	2910	16.9051
2909	43.1133	2909	80.8608	2909	16.8859
2908	43.1335	2908	80.9292	2908	16.8806
2907	43.1598	2907	81.0098	2907	16.8954
2906	43.1923	2906	81.1014	2906	16.9226
2905	43.226	2905	81.1934	2905	16.9493
2904	43.2559	2904	81.2769	2904	16.9699
2903	43.2809	2903	81.3497	2903	16.9862
2902	43.3024	2902	81.4132	2902	17.0014
2901	43.3224	2901	81.4698	2901	17.0169
2900	43.3432	2900	81.5262	2900	17.0375
2899	43.3672	2899	81.5896	2899	17.0655
2898	43.3932	2898	81.6617	2898	17.096
2897	43.4172	2897	81.738	2897	17.1217
2896	43.4354	2896	81.8108	2896	17.1365
2895	43.4478	2895	81.8739	2895	17.1367
2894	43.4575	2894	81.9254	2894	17.1234
2893	43.4682	2893	81.9693	2893	17.1069
2892	43.4819	2892	82.0116	2892	17.1033
2891	43.4975	2891	82.0532	2891	17.1208
2890	43.5116	2890	82.0907	2890	17.1527
2889	43.5236	2889	82.1258	2889	17.1875
2888	43.538	2888	82.1666	2888	17.2206
2887	43.5607	2887	82.2156	2887	17.2515
2886	43.5913	2886	82.265	2886	17.2768
2885	43.6229	2885	82.3065	2885	17.291
2884	43.6498	2884	82.3433	2884	17.2941
2883	43.6737	2883	82.3843	2883	17.2929
2882	43.7011	2882	82.4322	2882	17.2987
2881	43.7366	2881	82.4827	2881	17.3249
2880	43.78	2880	82.5317	2880	17.3777
2879	43.8286	2879	82.5777	2879	17.4452
2878	43.8813	2878	82.6218	2878	17.5032
2877	43.9404	2877	82.67	2877	17.5413
2876	44.0089	2876	82.733	2876	17.5763
2875	44.0852	2875	82.8172	2875	17.63
2874	44.1612	2874	82.916	2874	17.7006
2873	44.2293	2873	83.0139	2873	17.7651
2872	44.2906	2872	83.0988	2872	17.8087
2871	44.3548	2871	83.1694	2871	17.8415
2870	44.4314	2870	83.2322	2870	17.8824
2869	44.5225	2869	83.2966	2869	17.9373
2868	44.6236	2868	83.3697	2868	17.9976
2867	44.7281	2867	83.4509	2867	18.054
2866	44.8306	2866	83.5328	2866	18.1071
2865	44.9302	2865	83.6106	2865	18.1647
2864	45.0314	2864	83.6885	2864	18.2326
2863	45.1403	2863	83.7731	2863	18.3093
2862	45.2579	2862	83.8655	2862	18.3897
2861	45.3788	2861	83.9601	2861	18.47
2860	45.4971	2860	84.0498	2860	18.547
2859	45.6122	2859	84.1286	2859	18.6175
2858	45.7271	2858	84.1953	2858	18.6828
2857	45.8442	2857	84.2567	2857	18.7508
2856	45.9623	2856	84.3234	2856	18.8259
2855	46.078	2855	84.3991	2855	18.8991
2854	46.1892	2854	84.4778	2854	18.9578
2853	46.298	2853	84.5553	2853	19.0028
2852	46.4103	2852	84.6375	2852	19.049
2851	46.5308	2851	84.7331	2851	19.1062
2850	46.6581	2850	84.8419	2850	19.1716
2849	46.7851	2849	84.9557	2849	19.2396
2848	46.9056	2848	85.0656	2848	19.3101
2847	47.0188	2847	85.1651	2847	19.3817
2846	47.1276	2846	85.2495	2846	19.446
2845	47.236	2845	85.3203	2845	19.4969
2844	47.3462	2844	85.3871	2844	19.5397
2843	47.459	2843	85.4617	2843	19.5875
2842	47.5741	2842	85.5501	2842	19.6503
2841	47.6912	2841	85.6527	2841	19.7293
2840	47.8094	2840	85.7641	2840	19.8154
2839	47.9257	2839	85.8696	2839	19.8913
2838	48.0355	2838	85.9515	2838	19.9429
2837	48.1366	2837	86.0061	2837	19.9731
2836	48.2315	2836	86.0506	2836	20.0004
2835	48.3239	2835	86.1063	2835	20.0419
2834	48.4143	2834	86.177	2834	20.0973
2833	48.5006	2833	86.2504	2833	20.1549
2832	48.5837	2832	86.3161	2832	20.2054
2831	48.6671	2831	86.3744	2831	20.2476
2830	48.7544	2830	86.4291	2830	20.2853
2829	48.8462	2829	86.4839	2829	20.326
2828	48.9424	2828	86.5439	2828	20.3776
2827	49.0422	2827	86.6126	2827	20.4401
2826	49.1432	2826	86.6862	2826	20.5032
2825	49.2414	2825	86.7579	2825	20.5577
2824	49.3332	2824	86.8244	2824	20.605
2823	49.4181	2823	86.885	2823	20.6514
2822	49.4986	2822	86.9364	2822	20.6953
2821	49.579	2821	86.9769	2821	20.7305
2820	49.6626	2820	87.0128	2820	20.7585
2819	49.7489	2819	87.0541	2819	20.7899
2818	49.8333	2818	87.1039	2818	20.8315
2817	49.9116	2817	87.1582	2817	20.8804
2816	49.9843	2816	87.2133	2816	20.9317
2815	50.0552	2815	87.2686	2815	20.9831
2814	50.1287	2814	87.3232	2814	21.0324
2813	50.2079	2813	87.3778	2813	21.0762
2812	50.293	2812	87.4368	2812	21.1144
2811	50.3798	2811	87.5016	2811	21.15
2810	50.461	2810	87.5639	2810	21.1825
2809	50.533	2809	87.6125	2809	21.2081
2808	50.5988	2808	87.6464	2808	21.2272
2807	50.6636	2807	87.6746	2807	21.2477
2806	50.7286	2806	87.7048	2806	21.2764
2805	50.7928	2805	87.7391	2805	21.3115
2804	50.8576	2804	87.7785	2804	21.3471
2803	50.9264	2803	87.8252	2803	21.3812
2802	51	2802	87.8775	2802	21.4167
2801	51.0755	2801	87.9298	2801	21.4572
2800	51.15	2800	87.9773	2800	21.5003
2799	51.2213	2799	88.0188	2799	21.5375
2798	51.2873	2798	88.0542	2798	21.5629
2797	51.3484	2797	88.0855	2797	21.5804
2796	51.4091	2796	88.1176	2796	21.5993
2795	51.4743	2795	88.1543	2795	21.6223
2794	51.5446	2794	88.1939	2794	21.6439
2793	51.6172	2793	88.2339	2793	21.6605
2792	51.6896	2792	88.274	2792	21.6753
2791	51.7596	2791	88.3141	2791	21.6913
2790	51.8237	2790	88.35	2790	21.7051
2789	51.8801	2789	88.3791	2789	21.7139
2788	51.9321	2788	88.4052	2788	21.7221
2787	51.9852	2787	88.4339	2787	21.7352
2786	52.0409	2786	88.4652	2786	21.753
2785	52.0973	2785	88.495	2785	21.772
2784	52.1543	2784	88.522	2784	21.7894
2783	52.213	2783	88.5471	2783	21.8019
2782	52.2722	2782	88.5702	2782	21.8071
2781	52.3291	2781	88.5915	2781	21.809
2780	52.3843	2780	88.6145	2780	21.8174
2779	52.4416	2779	88.6435	2779	21.8372
2778	52.5037	2778	88.6797	2778	21.8643
2777	52.5703	2777	88.7223	2777	21.8916
2776	52.6408	2776	88.7695	2776	21.9159
2775	52.7137	2775	88.8163	2775	21.9354
2774	52.7842	2774	88.8537	2774	21.9465
2773	52.8467	2773	88.8768	2773	21.949
2772	52.9004	2772	88.8901	2772	21.9494
2771	52.9494	2771	88.9029	2771	21.9554
2770	52.9981	2770	88.9199	2770	21.968
2769	53.0483	2769	88.9409	2769	21.9833
2768	53.1015	2768	88.9651	2768	21.9984
2767	53.1587	2767	88.9917	2767	22.0129
2766	53.2185	2766	89.0182	2766	22.0269
2765	53.2784	2765	89.0417	2765	22.039
2764	53.3385	2764	89.0634	2764	22.0488
2763	53.4001	2763	89.0855	2763	22.057
2762	53.462	2762	89.1085	2762	22.0652
2761	53.521	2761	89.1314	2761	22.0753
2760	53.5769	2760	89.1548	2760	22.0879
2759	53.633	2759	89.1789	2759	22.1019
2758	53.691	2758	89.2011	2758	22.1149
2757	53.7493	2757	89.2195	2757	22.1257
2756	53.806	2756	89.2364	2756	22.1349
2755	53.8617	2755	89.2555	2755	22.1438
2754	53.9171	2754	89.278	2754	22.1534
2753	53.9719	2753	89.3027	2753	22.1639
2752	54.027	2752	89.3297	2752	22.1756
2751	54.0836	2751	89.3593	2751	22.1884
2750	54.1407	2750	89.3899	2750	22.2019
2749	54.1947	2749	89.4181	2749	22.2152
2748	54.2443	2748	89.4423	2748	22.2276
2747	54.291	2747	89.4627	2747	22.2389
2746	54.3358	2746	89.4809	2746	22.2493
2745	54.3792	2745	89.4993	2745	22.2591
2744	54.4228	2744	89.5198	2744	22.2687
2743	54.4696	2743	89.5428	2743	22.2784
2742	54.5205	2742	89.5666	2742	22.2883
2741	54.5735	2741	89.59	2741	22.2988
2740	54.6261	2740	89.6136	2740	22.3108
2739	54.6758	2739	89.6381	2739	22.3244
2738	54.7199	2738	89.6626	2738	22.3382
2737	54.7582	2737	89.686	2737	22.3506
2736	54.7952	2736	89.7085	2736	22.3622
2735	54.8374	2735	89.7312	2735	22.3744
2734	54.8864	2734	89.7539	2734	22.3876
2733	54.9385	2733	89.7762	2733	22.4009
2732	54.9899	2732	89.7985	2732	22.4138
2731	55.039	2731	89.8213	2731	22.4265
2730	55.0854	2730	89.8446	2730	22.4389
2729	55.1296	2729	89.8679	2729	22.4512
2728	55.1744	2728	89.8913	2728	22.4641
2727	55.2223	2727	89.9149	2727	22.478
2726	55.2717	2726	89.938	2726	22.4922
2725	55.3183	2725	89.9601	2725	22.506
2724	55.3613	2724	89.9824	2724	22.52
2723	55.4032	2723	90.0067	2723	22.5356
2722	55.4451	2722	90.0326	2722	22.5528
2721	55.4858	2721	90.0577	2721	22.57
2720	55.5257	2720	90.0805	2720	22.5859
2719	55.5672	2719	90.1017	2719	22.5998
2718	55.6113	2718	90.1223	2718	22.612
2717	55.6564	2717	90.1424	2717	22.6237
2716	55.7023	2716	90.1625	2716	22.6364
2715	55.7505	2715	90.1839	2715	22.6506
2714	55.8017	2714	90.2072	2714	22.6655
2713	55.855	2713	90.2315	2713	22.6802
2712	55.9098	2712	90.2561	2712	22.6948
2711	55.9659	2711	90.2811	2711	22.7103
2710	56.0203	2710	90.3054	2710	22.7266
2709	56.0693	2709	90.3278	2709	22.7423
2708	56.1141	2708	90.3483	2708	22.7568
2707	56.1599	2707	90.3687	2707	22.7708
2706	56.2095	2706	90.3893	2706	22.7853
2705	56.2614	2705	90.4097	2705	22.8008
2704	56.3139	2704	90.4316	2704	22.8169
2703	56.3687	2703	90.4561	2703	22.8331
2702	56.4273	2702	90.4812	2702	22.8487
2701	56.4879	2701	90.5034	2701	22.8632
2700	56.5473	2700	90.5239	2700	22.8773
2699	56.6036	2699	90.5464	2699	22.8922
2698	56.6561	2698	90.571	2698	22.9088
2697	56.705	2697	90.5948	2697	22.926
2696	56.7528	2696	90.6169	2696	22.9423
2695	56.8028	2695	90.6394	2695	22.9572
2694	56.856	2694	90.663	2694	22.9711
2693	56.9114	2693	90.6864	2693	22.9849
2692	56.968	2692	90.7104	2692	22.9997
2691	57.0261	2691	90.7379	2691	23.0156
2690	57.0851	2690	90.7688	2690	23.0319
2689	57.1444	2689	90.7999	2689	23.0476
2688	57.2032	2688	90.8288	2688	23.0624
2687	57.2604	2687	90.8559	2687	23.077
2686	57.3135	2686	90.8817	2686	23.0921
2685	57.363	2685	90.9067	2685	23.1087
2684	57.4136	2684	90.9326	2684	23.1269
2683	57.4702	2683	90.961	2683	23.1457
2682	57.5313	2682	90.9905	2682	23.1629
2681	57.5915	2681	91.0183	2681	23.177
2680	57.6482	2680	91.0447	2680	23.1893
2679	57.7025	2679	91.0715	2679	23.2023
2678	57.7542	2678	91.0987	2678	23.2172
2677	57.8008	2677	91.1244	2677	23.2331
2676	57.8431	2676	91.1484	2676	23.2485
2675	57.8862	2675	91.1717	2675	23.2622
2674	57.9346	2674	91.1944	2674	23.2743
2673	57.9884	2673	91.216	2673	23.2852
2672	58.0454	2672	91.2372	2672	23.2954
2671	58.1034	2671	91.2594	2671	23.3048
2670	58.1601	2670	91.2823	2670	23.3131
2669	58.2135	2669	91.3055	2669	23.3216
2668	58.2651	2668	91.3302	2668	23.3328
2667	58.3177	2667	91.3576	2667	23.3477
2666	58.3717	2666	91.3863	2666	23.3646
2665	58.424	2665	91.4138	2665	23.381
2664	58.4731	2664	91.4392	2664	23.3957
2663	58.521	2663	91.4629	2663	23.4085
2662	58.5692	2662	91.4852	2662	23.4197
2661	58.6169	2661	91.5069	2661	23.4301
2660	58.6643	2660	91.5296	2660	23.4406
2659	58.7132	2659	91.554	2659	23.4512
2658	58.7644	2658	91.5787	2658	23.4611
2657	58.816	2657	91.6022	2657	23.4699
2656	58.8655	2656	91.6256	2656	23.4787
2655	58.9115	2655	91.6507	2655	23.4889
2654	58.954	2654	91.6778	2654	23.5005
2653	58.9946	2653	91.705	2653	23.5125
2652	59.0376	2652	91.731	2652	23.5237
2651	59.0861	2651	91.755	2651	23.5338
2650	59.1375	2650	91.7765	2650	23.5431
2649	59.1869	2649	91.7959	2649	23.5523
2648	59.2334	2648	91.8157	2648	23.5621
2647	59.2803	2647	91.8385	2647	23.5725
2646	59.3283	2646	91.8632	2646	23.5829
2645	59.3738	2645	91.8872	2645	23.5927
2644	59.4146	2644	91.909	2644	23.6019
2643	59.4528	2643	91.9297	2643	23.6107
2642	59.4921	2642	91.9498	2642	23.6194
2641	59.5344	2641	91.9701	2641	23.628
2640	59.581	2640	91.992	2640	23.6373
2639	59.6316	2639	92.017	2639	23.6473
2638	59.6823	2638	92.0433	2638	23.6577
2637	59.729	2637	92.0674	2637	23.6676
2636	59.7721	2636	92.089	2636	23.6766
2635	59.8152	2635	92.1099	2635	23.6848
2634	59.859	2634	92.1312	2634	23.6927
2633	59.9016	2633	92.1519	2633	23.7005
2632	59.9441	2632	92.1716	2632	23.7083
2631	59.9903	2631	92.1911	2631	23.7163
2630	60.0405	2630	92.2106	2630	23.7245
2629	60.0898	2629	92.2303	2629	23.7333
2628	60.1337	2628	92.2517	2628	23.7431
2627	60.172	2627	92.2755	2627	23.7535
2626	60.2066	2626	92.2984	2626	23.7633
2625	60.24	2625	92.3168	2625	23.7713
2624	60.2754	2624	92.3315	2624	23.7776
2623	60.3154	2623	92.3463	2623	23.7837
2622	60.3584	2622	92.3627	2622	23.7898
2621	60.3998	2621	92.3795	2621	23.7956
2620	60.4373	2620	92.3966	2620	23.8016
2619	60.4715	2619	92.4154	2619	23.8086
2618	60.5029	2618	92.4359	2618	23.8166
2617	60.5328	2617	92.4572	2617	23.8251
2616	60.5645	2616	92.4796	2616	23.8341
2615	60.6005	2615	92.5027	2615	23.8438
2614	60.6378	2614	92.5233	2614	23.8531
2613	60.6711	2613	92.5377	2613	23.8596
2612	60.7001	2612	92.5468	2612	23.863
2611	60.7288	2611	92.555	2611	23.8646
2610	60.7585	2610	92.5655	2610	23.8666
2609	60.7882	2609	92.5786	2609	23.87
2608	60.8198	2608	92.5949	2608	23.8752
2607	60.8564	2607	92.6144	2607	23.8817
2606	60.8951	2606	92.6342	2606	23.8876
2605	60.9278	2605	92.6507	2605	23.8914
2604	60.9512	2604	92.6636	2604	23.8941
2603	60.9694	2603	92.6755	2603	23.8974
2602	60.9878	2602	92.6874	2602	23.9018
2601	61.0083	2601	92.6988	2601	23.9063
2600	61.0322	2600	92.7104	2600	23.9103
2599	61.0612	2599	92.7234	2599	23.9134
2598	61.0931	2598	92.7366	2598	23.9143
2597	61.1226	2597	92.7482	2597	23.9128
2596	61.1469	2596	92.7596	2596	23.9111
2595	61.1677	2595	92.7735	2595	23.9119
2594	61.1875	2594	92.7897	2594	23.9153
2593	61.2067	2593	92.8055	2593	23.9198
2592	61.2262	2592	92.8207	2592	23.924
2591	61.2474	2591	92.8368	2591	23.9279
2590	61.2692	2590	92.8534	2590	23.9312
2589	61.2894	2589	92.8687	2589	23.9333
2588	61.3082	2588	92.882	2588	23.9341
2587	61.3281	2587	92.8943	2587	23.9346
2586	61.3487	2586	92.9059	2586	23.9354
2585	61.3676	2585	92.9171	2585	23.9366
2584	61.3852	2584	92.9287	2584	23.9378
2583	61.4043	2583	92.9413	2583	23.9385
2582	61.4247	2582	92.9522	2582	23.9384
2581	61.4436	2581	92.9592	2581	23.9381
2580	61.4609	2580	92.9645	2580	23.938
2579	61.4804	2579	92.9726	2579	23.9383
2578	61.5032	2578	92.9851	2578	23.939
2577	61.5277	2577	92.9997	2577	23.9394
2576	61.5527	2576	93.0142	2576	23.9396
2575	61.579	2575	93.028	2575	23.9394
2574	61.6049	2574	93.0402	2574	23.9392
2573	61.6264	2573	93.05	2573	23.9389
2572	61.6428	2572	93.058	2572	23.9385
2571	61.6575	2571	93.0656	2571	23.938
2570	61.6734	2570	93.0729	2570	23.9374
2569	61.6903	2569	93.0796	2569	23.9367
2568	61.7076	2568	93.0874	2568	23.9359
2567	61.7251	2567	93.0975	2567	23.9351
2566	61.742	2566	93.1089	2566	23.9341
2565	61.7575	2565	93.1192	2565	23.933
2564	61.7735	2564	93.1276	2564	23.9319
2563	61.7917	2563	93.1351	2563	23.9306
2562	61.8096	2562	93.1424	2562	23.9294
2561	61.8233	2561	93.1499	2561	23.9281
2560	61.8339	2560	93.1584	2560	23.9267
2559	61.8463	2559	93.1673	2559	23.9253
2558	61.8627	2558	93.1749	2558	23.9239
2557	61.8808	2557	93.1803	2557	23.9223
2556	61.8989	2556	93.185	2556	23.9206
2555	61.9168	2555	93.1911	2555	23.919
2554	61.9327	2554	93.1986	2554	23.9173
2553	61.9448	2553	93.2064	2553	23.9157
2552	61.9543	2552	93.2145	2552	23.914
2551	61.9654	2551	93.2232	2551	23.9123
2550	61.9795	2550	93.2315	2550	23.9106
2549	61.9945	2549	93.2388	2549	23.9088
2548	62.0089	2548	93.2452	2548	23.9071
2547	62.0239	2547	93.2516	2547	23.9053
2546	62.0398	2546	93.2581	2546	23.9036
2545	62.0551	2545	93.2645	2545	23.9019
2544	62.0695	2544	93.2709	2544	23.9001
2543	62.0843	2543	93.2774	2543	23.8984
2542	62.0994	2542	93.2838	2542	23.8968
2541	62.113	2541	93.2902	2541	23.8951
2540	62.1248	2540	93.2964	2540	23.8932
2539	62.137	2539	93.3026	2539	23.8914
2538	62.1516	2538	93.3088	2538	23.8897
2537	62.1683	2537	93.3149	2537	23.8882
2536	62.1866	2536	93.321	2536	23.887
2535	62.2059	2535	93.3269	2535	23.8861
2534	62.2246	2534	93.3328	2534	23.8851
2533	62.2403	2533	93.3386	2533	23.8838
2532	62.2527	2532	93.3444	2532	23.882
2531	62.2635	2531	93.35	2531	23.8802
2530	62.2743	2530	93.3557	2530	23.8784
2529	62.2862	2529	93.3614	2529	23.8767
2528	62.3006	2528	93.367	2528	23.8753
2527	62.3186	2527	93.3727	2527	23.8746
2526	62.3389	2526	93.3784	2526	23.8744
2525	62.3584	2525	93.384	2525	23.8747
2524	62.3756	2524	93.3897	2524	23.8752
2523	62.3909	2523	93.3953	2523	23.8757
2522	62.4044	2522	93.4009	2522	23.876
2521	62.4156	2521	93.4064	2521	23.876
2520	62.4263	2520	93.4118	2520	23.8758
2519	62.4395	2519	93.4173	2519	23.8758
2518	62.4556	2518	93.4228	2518	23.876
2517	62.473	2517	93.4283	2517	23.8765
2516	62.4905	2516	93.4339	2516	23.8772
2515	62.509	2515	93.4395	2515	23.878
2514	62.5283	2514	93.4452	2514	23.8788
2513	62.5464	2513	93.4507	2513	23.8796
2512	62.563	2512	93.4563	2512	23.8803
2511	62.5798	2511	93.4618	2511	23.8811
2510	62.5973	2510	93.4673	2510	23.8819
2509	62.614	2509	93.4727	2509	23.8828
2508	62.6295	2508	93.4782	2508	23.8838
2507	62.6461	2507	93.4837	2507	23.8848
2506	62.6655	2506	93.4892	2506	23.8859
2505	62.6871	2505	93.4947	2505	23.8869
2504	62.7097	2504	93.5003	2504	23.888
2503	62.7317	2503	93.5059	2503	23.8891
2502	62.7505	2502	93.5115	2502	23.8903
2501	62.7641	2501	93.5171	2501	23.8917
2500	62.7744	2500	93.5228	2500	23.8931
2499	62.7869	2499	93.5285	2499	23.8946
2498	62.8047	2498	93.5341	2498	23.896
2497	62.8268	2497	93.5398	2497	23.8975
2496	62.851	2496	93.5453	2496	23.8989
2495	62.8766	2495	93.5509	2495	23.9003
2494	62.9025	2494	93.5566	2494	23.9017
2493	62.9266	2493	93.5622	2493	23.9032
2492	62.948	2492	93.5679	2492	23.9047
2491	62.9666	2491	93.5737	2491	23.9063
2490	62.9823	2490	93.5796	2490	23.908
2489	62.996	2489	93.5851	2489	23.9097
2488	63.0116	2488	93.5905	2488	23.9115
2487	63.0335	2487	93.596	2487	23.9132
2486	63.0604	2486	93.6017	2486	23.9148
2485	63.0868	2485	93.6075	2485	23.9164
2484	63.109	2484	93.6133	2484	23.9178
2483	63.1278	2483	93.6193	2483	23.9191
2482	63.1444	2482	93.6252	2482	23.9203
2481	63.1591	2481	93.6309	2481	23.9214
2480	63.1727	2480	93.6363	2480	23.9224
2479	63.1871	2479	93.6417	2479	23.9234
2478	63.2024	2478	93.6471	2478	23.9245
2477	63.2182	2477	93.6524	2477	23.9256
2476	63.2356	2476	93.6579	2476	23.9266
2475	63.256	2475	93.6643	2475	23.9277
2474	63.2768	2474	93.6706	2474	23.9286
2473	63.2935	2473	93.6753	2473	23.9291
2472	63.305	2472	93.679	2472	23.9296
2471	63.314	2471	93.6828	2471	23.93
2470	63.3219	2470	93.6868	2470	23.9305
2469	63.3288	2469	93.6904	2469	23.9311
2468	63.3373	2468	93.6937	2468	23.9319
2467	63.3518	2467	93.6977	2467	23.9326
2466	63.3726	2466	93.7023	2466	23.9332
2465	63.3955	2465	93.707	2465	23.9338
2464	63.4169	2464	93.7122	2464	23.9344
2463	63.4353	2463	93.7184	2463	23.935
2462	63.449	2462	93.7244	2462	23.9357
2461	63.4573	2461	93.7289	2461	23.9364
2460	63.4635	2460	93.7324	2460	23.9371
2459	63.4721	2459	93.7357	2459	23.9379
2458	63.4826	2458	93.7391	2458	23.9386
2457	63.4908	2457	93.7422	2457	23.9393
2456	63.4961	2456	93.7452	2456	23.9401
2455	63.5026	2455	93.7487	2455	23.941
2454	63.513	2454	93.7524	2454	23.9419
2453	63.5261	2453	93.7561	2453	23.9426
2452	63.5395	2452	93.7603	2452	23.9432
2451	63.5513	2451	93.7654	2451	23.9439
2450	63.5595	2450	93.77	2450	23.9445
2449	63.5634	2449	93.7728	2449	23.9449
2448	63.5665	2448	93.7741	2448	23.9451
2447	63.5726	2447	93.7757	2447	23.9453
2446	63.5806	2446	93.7783	2446	23.9456
2445	63.5874	2445	93.781	2445	23.9459
2444	63.5946	2444	93.7839	2444	23.9462
2443	63.6063	2443	93.788	2443	23.9467
2442	63.621	2442	93.793	2442	23.9473
2441	63.6328	2441	93.798	2441	23.9481
2440	63.639	2440	93.8033	2440	23.9494
2439	63.6418	2439	93.8097	2439	23.9514
2438	63.6431	2438	93.8159	2438	23.9536
2437	63.6426	2437	93.8198	2437	23.9549
2436	63.6422	2436	93.8214	2436	23.9545
2435	63.6457	2435	93.8223	2435	23.9533
2434	63.6535	2434	93.8226	2434	23.9522
2433	63.6622	2433	93.8219	2433	23.9511
2432	63.6691	2432	93.8222	2432	23.9509
2431	63.6743	2431	93.8269	2431	23.9534
2430	63.6769	2430	93.8359	2430	23.959
2429	63.6749	2429	93.8452	2429	23.9649
2428	63.6694	2428	93.8521	2428	23.9682
2427	63.6642	2427	93.8562	2427	23.9677
2426	63.6618	2426	93.8567	2426	23.9641
2425	63.6631	2425	93.8533	2425	23.9606
2424	63.6692	2424	93.8495	2424	23.9616
2423	63.6798	2423	93.8493	2423	23.9681
2422	63.6902	2422	93.8513	2422	23.9748
2421	63.695	2421	93.8512	2421	23.9759
2420	63.6942	2420	93.8484	2420	23.9721
2419	63.692	2419	93.8461	2419	23.9678
2418	63.6906	2418	93.8448	2418	23.9641
2417	63.6895	2417	93.843	2417	23.9603
2416	63.6891	2416	93.842	2416	23.9597
2415	63.6912	2415	93.8448	2415	23.9669
2414	63.6945	2414	93.8501	2414	23.9797
2413	63.6961	2413	93.8548	2413	23.9921
2412	63.6958	2412	93.86	2412	24.0006
2411	63.6961	2411	93.8682	2411	24.0043
2410	63.697	2410	93.8762	2410	24.0012
2409	63.6967	2409	93.8788	2409	23.9921
2408	63.6953	2408	93.8775	2408	23.9855
2407	63.6953	2407	93.8777	2407	23.9886
2406	63.6973	2406	93.8796	2406	23.9985
2405	63.6988	2405	93.8805	2405	24.0078
2404	63.6988	2404	93.8833	2404	24.0165
2403	63.6987	2403	93.892	2403	24.0279
2402	63.6994	2402	93.9034	2402	24.0379
2401	63.7002	2401	93.9111	2401	24.0408
2400	63.7008	2400	93.9159	2400	24.0394
2399	63.7016	2399	93.9227	2399	24.0407
2398	63.7022	2398	93.9301	2398	24.0441
2397	63.7019	2397	93.9333	2397	24.0458
2396	63.701	2396	93.9336	2396	24.0498
2395	63.7005	2395	93.9368	2395	24.0635
2394	63.7007	2394	93.9437	2394	24.0852
2393	63.7009	2393	93.9492	2393	24.1049
2392	63.7009	2392	93.9521	2392	24.119
2391	63.7011	2391	93.9556	2391	24.1326
2390	63.7011	2390	93.962	2390	24.1478
2389	63.7004	2389	93.9702	2389	24.1628
2388	63.6992	2388	93.9799	2388	24.1781
2387	63.6982	2387	93.9916	2387	24.1962
2386	63.6978	2386	94.0039	2386	24.2162
2385	63.6977	2385	94.0158	2385	24.2354
2384	63.6978	2384	94.0303	2384	24.2552
2383	63.6988	2383	94.0512	2383	24.2786
2382	63.7001	2382	94.0767	2382	24.3039
2381	63.7004	2381	94.1012	2381	24.3271
2380	63.6993	2380	94.1233	2380	24.3463
2379	63.6977	2379	94.1439	2379	24.3632
2378	63.6965	2378	94.1609	2378	24.3792
2377	63.6955	2377	94.1704	2377	24.394
2376	63.6944	2376	94.1741	2376	24.4077
2375	63.6931	2375	94.178	2375	24.4211
2374	63.6917	2374	94.1827	2374	24.4337
2373	63.69	2373	94.1843	2373	24.4439
2372	63.6887	2372	94.1835	2372	24.4526
2371	63.6884	2371	94.1842	2371	24.4628
2370	63.6885	2370	94.1841	2370	24.475
2369	63.6867	2369	94.1789	2369	24.4876
2368	63.683	2368	94.1753	2368	24.5002
2367	63.6791	2367	94.1845	2367	24.5141
2366	63.6753	2366	94.2013	2366	24.5285
2365	63.6705	2365	94.2075	2365	24.5402
2364	63.6657	2364	94.1966	2364	24.5473
2363	63.663	2363	94.1772	2363	24.5513
2362	63.6615	2362	94.1551	2362	24.5541
2361	63.6581	2361	94.1316	2361	24.5564
2360	63.6526	2360	94.1163	2360	24.5594
2359	63.6474	2359	94.1164	2359	24.5641
2358	63.6435	2358	94.1244	2358	24.5693
2357	63.6395	2357	94.126	2357	24.5732
2356	63.6345	2356	94.1169	2356	24.5754
2355	63.6295	2355	94.1075	2355	24.5761
2354	63.6248	2354	94.0985	2354	24.5758
2353	63.6197	2353	94.0885	2353	24.5746
2352	63.6135	2352	94.085	2352	24.5736
2351	63.6071	2351	94.0946	2351	24.5737
2350	63.6019	2350	94.1095	2350	24.5749
2349	63.598	2349	94.1175	2349	24.5755
2348	63.5937	2348	94.1218	2348	24.5739
2347	63.5872	2347	94.1298	2347	24.5695
2346	63.5782	2346	94.1411	2346	24.5626
2345	63.5686	2345	94.1502	2345	24.5548
2344	63.5605	2344	94.1521	2344	24.5484
2343	63.5538	2343	94.1446	2343	24.544
2342	63.5473	2342	94.1257	2342	24.5394
2341	63.5395	2341	94.1037	2341	24.5323
2340	63.5298	2340	94.0876	2340	24.5246
2339	63.5197	2339	94.0793	2339	24.5173
2338	63.5102	2338	94.0756	2338	24.5092
2337	63.5014	2337	94.0729	2337	24.4992
2336	63.4928	2336	94.071	2336	24.4888
2335	63.4845	2335	94.0695	2335	24.4793
2334	63.4759	2334	94.0662	2334	24.4694
2333	63.466	2333	94.0584	2333	24.457
2332	63.4547	2332	94.0493	2332	24.4421
2331	63.4432	2331	94.0421	2331	24.428
2330	63.4327	2330	94.0374	2330	24.4166
2329	63.4237	2329	94.0313	2329	24.4073
2328	63.4157	2328	94.0247	2328	24.3981
2327	63.4079	2327	94.0179	2327	24.3897
2326	63.3987	2326	94.0117	2326	24.3795
2325	63.3864	2325	94.005	2325	24.3671
2324	63.3721	2324	93.999	2324	24.3518
2323	63.3585	2323	93.995	2323	24.3372
2322	63.3471	2322	93.992	2322	24.3248
2321	63.3364	2321	93.9882	2321	24.3146
2320	63.3252	2320	93.9839	2320	24.3072
2319	63.3133	2319	93.9794	2319	24.3021
2318	63.3013	2318	93.975	2318	24.297
2317	63.2883	2317	93.9691	2317	24.2888
2316	63.2743	2316	93.9632	2316	24.2772
2315	63.2602	2315	93.958	2315	24.265
2314	63.2471	2314	93.9543	2314	24.2517
2313	63.2354	2313	93.9503	2313	24.2399
2312	63.2266	2312	93.9463	2312	24.2323
2311	63.2211	2311	93.9423	2311	24.2347
2310	63.2167	2310	93.9386	2310	24.2442
2309	63.209	2309	93.9344	2309	24.2558
2308	63.1963	2308	93.9302	2308	24.2621
2307	63.1795	2307	93.926	2307	24.2632
2306	63.1605	2306	93.9219	2306	24.2574
2305	63.1408	2305	93.9169	2305	24.2481
2304	63.1237	2304	93.9117	2304	24.2386
2303	63.1119	2303	93.9068	2303	24.234
2302	63.1045	2302	93.9024	2302	24.2344
2301	63.0976	2301	93.8979	2301	24.2398
2300	63.0886	2300	93.8936	2300	24.2484
2299	63.0775	2299	93.8896	2299	24.2557
2298	63.0638	2298	93.886	2298	24.2541
2297	63.0466	2297	93.882	2297	24.2454
2296	63.0278	2296	93.8782	2296	24.2384
2295	63.0105	2295	93.875	2295	24.2414
2294	62.9948	2294	93.8722	2294	24.2498
2293	62.9779	2293	93.8685	2293	24.2584
2292	62.9597	2292	93.8641	2292	24.2651
2291	62.9423	2291	93.8595	2291	24.2723
2290	62.926	2290	93.8547	2290	24.2758
2289	62.9088	2289	93.849	2289	24.2722
2288	62.8896	2288	93.8431	2288	24.2645
2287	62.8691	2287	93.8391	2287	24.2596
2286	62.8465	2286	93.8366	2286	24.2592
2285	62.8206	2285	93.8345	2285	24.2602
2284	62.7941	2284	93.832	2284	24.2616
2283	62.7724	2283	93.8298	2283	24.2634
2282	62.7572	2282	93.827	2282	24.2626
2281	62.7449	2281	93.8228	2281	24.2565
2280	62.7322	2280	93.8174	2280	24.2482
2279	62.7177	2279	93.8122	2279	24.2425
2278	62.6996	2278	93.8078	2278	24.2398
2277	62.6767	2277	93.804	2277	24.2372
2276	62.6512	2276	93.8011	2276	24.2354
2275	62.6273	2275	93.7995	2275	24.2368
2274	62.6057	2274	93.798	2274	24.2403
2273	62.5846	2273	93.7945	2273	24.242
2272	62.5638	2272	93.7892	2272	24.2406
2271	62.5453	2271	93.7836	2271	24.237
2270	62.5288	2270	93.7779	2270	24.2312
2269	62.511	2269	93.772	2269	24.2235
2268	62.4901	2268	93.7662	2268	24.2164
2267	62.4677	2267	93.7615	2267	24.2125
2266	62.4446	2266	93.7569	2266	24.2101
2265	62.4207	2265	93.7513	2265	24.2059
2264	62.3969	2264	93.7452	2264	24.2008
2263	62.3749	2263	93.7398	2263	24.1984
2262	62.355	2262	93.7347	2262	24.1975
2261	62.3361	2261	93.7289	2261	24.1938
2260	62.3175	2260	93.7224	2260	24.1853
2259	62.2993	2259	93.7166	2259	24.1747
2258	62.2799	2258	93.7113	2258	24.164
2257	62.2578	2257	93.7059	2257	24.1532
2256	62.2338	2256	93.7002	2256	24.1433
2255	62.21	2255	93.6943	2255	24.1358
2254	62.1868	2254	93.6882	2254	24.1306
2253	62.164	2253	93.6814	2253	24.126
2252	62.1422	2252	93.6746	2252	24.1215
2251	62.1222	2251	93.6687	2251	24.1167
2250	62.1031	2250	93.6631	2250	24.1099
2249	62.0833	2249	93.6571	2249	24.1005
2248	62.0625	2248	93.6507	2248	24.0905
2247	62.0412	2247	93.6443	2247	24.0814
2246	62.0199	2246	93.6378	2246	24.0726
2245	61.998	2245	93.6308	2245	24.0632
2244	61.9751	2244	93.6236	2244	24.0541
2243	61.9521	2243	93.6166	2243	24.0458
2242	61.9292	2242	93.6097	2242	24.0373
2241	61.9068	2241	93.6027	2241	24.0278
2240	61.8852	2240	93.5957	2240	24.0183
2239	61.8648	2239	93.5891	2239	24.0098
2238	61.845	2238	93.5828	2238	24.002
2237	61.8242	2237	93.5763	2237	23.9937
2236	61.8023	2236	93.5694	2236	23.9849
2235	61.7802	2235	93.5624	2235	23.976
2234	61.7581	2234	93.555	2234	23.9671
2233	61.7353	2233	93.5474	2233	23.9582
2232	61.7123	2232	93.5399	2232	23.9492
2231	61.6905	2231	93.5326	2231	23.9402
2230	61.6704	2230	93.5253	2230	23.9311
2229	61.651	2229	93.518	2229	23.9219
2228	61.6313	2228	93.5106	2228	23.9126
2227	61.6112	2227	93.5032	2227	23.9034
2226	61.5906	2226	93.4958	2226	23.8941
2225	61.569	2225	93.4884	2225	23.8848
2224	61.5471	2224	93.4809	2224	23.8755
2223	61.5262	2223	93.4736	2223	23.8662
2222	61.5062	2222	93.4663	2222	23.8569
2221	61.4862	2221	93.459	2221	23.8475
2220	61.4663	2220	93.4517	2220	23.8381
2219	61.4477	2219	93.4443	2219	23.8288
2218	61.4303	2218	93.4369	2218	23.8194
2217	61.412	2217	93.4295	2217	23.8101
2216	61.3915	2216	93.4222	2216	23.8008
2215	61.3696	2215	93.4153	2215	23.7916
2214	61.3472	2214	93.4085	2214	23.7822
2213	61.3244	2213	93.4013	2213	23.7728
2212	61.302	2212	93.3934	2212	23.7633
2211	61.282	2211	93.3855	2211	23.7537
2210	61.2646	2210	93.3777	2210	23.7441
2209	61.2475	2209	93.37	2209	23.7345
2208	61.2295	2208	93.3623	2208	23.7249
2207	61.2114	2207	93.355	2207	23.7154
2206	61.193	2206	93.348	2206	23.7059
2205	61.1725	2205	93.341	2205	23.6964
2204	61.1494	2204	93.334	2204	23.6869
2203	61.1261	2203	93.3272	2203	23.6774
2202	61.1043	2202	93.3208	2202	23.6679
2201	61.0838	2201	93.3141	2201	23.6584
2200	61.0657	2200	93.3073	2200	23.6488
2199	61.0517	2199	93.3007	2199	23.6393
2198	61.04	2198	93.2938	2198	23.6297
2197	61.0254	2197	93.2861	2197	23.6201
2196	61.0058	2196	93.2783	2196	23.6105
2195	60.9836	2195	93.2716	2195	23.6008
2194	60.9608	2194	93.266	2194	23.5912
2193	60.9375	2193	93.2603	2193	23.5815
2192	60.916	2192	93.254	2192	23.5717
2191	60.8998	2191	93.2472	2191	23.5617
2190	60.8881	2190	93.2405	2190	23.5514
2189	60.8757	2189	93.2335	2189	23.541
2188	60.8603	2188	93.2267	2188	23.5312
2187	60.8432	2187	93.2206	2187	23.5222
2186	60.8238	2186	93.2149	2186	23.5136
2185	60.8004	2185	93.2088	2185	23.5042
2184	60.7751	2184	93.2023	2184	23.494
2183	60.7531	2183	93.1966	2183	23.4838
2182	60.7339	2182	93.1915	2182	23.4742
2181	60.7136	2181	93.1863	2181	23.4648
2180	60.6934	2180	93.1813	2180	23.4559
2179	60.6784	2179	93.1769	2179	23.4485
2178	60.6684	2178	93.1725	2178	23.4419
2177	60.6573	2177	93.1671	2177	23.4341
2176	60.6426	2176	93.1611	2176	23.424
2175	60.6272	2175	93.1557	2175	23.4131
2174	60.6108	2174	93.1507	2174	23.4016
2173	60.5896	2173	93.1454	2173	23.3895
2172	60.5652	2172	93.141	2172	23.3784
2171	60.5458	2171	93.1386	2171	23.371
2170	60.5351	2170	93.1365	2170	23.3663
2169	60.5284	2169	93.1321	2169	23.3608
2168	60.5205	2168	93.1254	2168	23.3535
2167	60.5113	2167	93.1187	2167	23.3454
2166	60.5002	2166	93.1125	2166	23.3359
2165	60.4853	2165	93.1062	2165	23.3228
2164	60.4682	2164	93.1003	2164	23.3072
2163	60.4528	2163	93.0963	2163	23.2923
2162	60.4388	2162	93.0935	2162	23.2794
2161	60.424	2161	93.0901	2161	23.2684
2160	60.412	2160	93.0865	2160	23.2613
2159	60.4101	2159	93.0844	2159	23.2593
2158	60.4173	2158	93.0831	2158	23.2584
2157	60.424	2157	93.0802	2157	23.2538
2156	60.4244	2156	93.0754	2156	23.2461
2155	60.4209	2155	93.0709	2155	23.2386
2154	60.4167	2154	93.0668	2154	23.2315
2153	60.4112	2153	93.0616	2153	23.2237
2152	60.4053	2152	93.0555	2152	23.2172
2151	60.4009	2151	93.0503	2151	23.2142
2150	60.3958	2150	93.0458	2150	23.2128
2149	60.3872	2149	93.0403	2149	23.2099
2148	60.3792	2148	93.0346	2148	23.2071
2147	60.3785	2147	93.0311	2147	23.2067
2146	60.3826	2146	93.0294	2146	23.206
2145	60.382	2145	93.0271	2145	23.2009
2144	60.3746	2144	93.0246	2144	23.1932
2143	60.3679	2143	93.024	2143	23.1881
2142	60.3669	2142	93.0252	2142	23.187
2141	60.369	2141	93.0259	2141	23.1869
2140	60.3727	2140	93.0251	2140	23.1859
2139	60.3796	2139	93.0236	2139	23.1846
2138	60.3879	2138	93.021	2138	23.183
2137	60.3927	2137	93.0168	2137	23.1804
2136	60.3958	2136	93.0128	2136	23.1779
2135	60.4049	2135	93.0119	2135	23.1774
2134	60.4204	2134	93.0139	2134	23.1788
2133	60.4336	2133	93.0165	2133	23.1805
2132	60.4406	2132	93.0183	2132	23.1819
2131	60.4471	2131	93.0196	2131	23.1827
2130	60.4576	2130	93.0194	2130	23.1818
2129	60.4695	2129	93.0164	2129	23.1791
2128	60.4806	2128	93.012	2128	23.1768
2127	60.4941	2127	93.0089	2127	23.1765
2126	60.5115	2126	93.0076	2126	23.1774
2125	60.5289	2125	93.0066	2125	23.1783
2124	60.5442	2124	93.0057	2124	23.1785
2123	60.559	2123	93.0065	2123	23.1789
2122	60.5734	2122	93.009	2122	23.1796
2121	60.5846	2121	93.0119	2121	23.1808
2120	60.5948	2120	93.0151	2120	23.1824
2119	60.6107	2119	93.019	2119	23.184
2118	60.6337	2118	93.022	2118	23.1852
2117	60.6575	2117	93.0221	2117	23.1861
2116	60.6767	2116	93.0196	2116	23.187
2115	60.6912	2115	93.0172	2115	23.1881
2114	60.7021	2114	93.0159	2114	23.1895
2113	60.7107	2113	93.0159	2113	23.1912
2112	60.722	2112	93.018	2112	23.1929
2111	60.7412	2111	93.0233	2111	23.1948
2110	60.7652	2110	93.0299	2110	23.1967
2109	60.7862	2109	93.0349	2109	23.1986
2108	60.8026	2108	93.0379	2108	23.2006
2107	60.8205	2107	93.0407	2107	23.2026
2106	60.8427	2106	93.0438	2106	23.2047
2105	60.8653	2105	93.0455	2105	23.2069
2104	60.8847	2104	93.0459	2104	23.2091
2103	60.9021	2103	93.0467	2103	23.2114
2102	60.9182	2102	93.0488	2102	23.2139
2101	60.933	2101	93.0517	2101	23.2165
2100	60.9495	2100	93.0559	2100	23.2192
2099	60.9711	2099	93.0621	2099	23.222
2098	60.9956	2098	93.0695	2098	23.2249
2097	61.0164	2097	93.0759	2097	23.2278
2096	61.0323	2096	93.0807	2096	23.2308
2095	61.0473	2095	93.0848	2095	23.2338
2094	61.0637	2094	93.0882	2094	23.2369
2093	61.0799	2093	93.0904	2093	23.2401
2092	61.0947	2092	93.0924	2092	23.2433
2091	61.1096	2091	93.0964	2091	23.2467
2090	61.1254	2090	93.1021	2090	23.2501
2089	61.1424	2089	93.1081	2089	23.2535
2088	61.162	2088	93.1138	2088	23.257
2087	61.1848	2087	93.1197	2087	23.2606
2086	61.2075	2086	93.1255	2086	23.2644
2085	61.2259	2085	93.1303	2085	23.2683
2084	61.2408	2084	93.1349	2084	23.2723
2083	61.2569	2083	93.1408	2083	23.2766
2082	61.2758	2082	93.1478	2082	23.281
2081	61.295	2081	93.1544	2081	23.2854
2080	61.3126	2080	93.1602	2080	23.2897
2079	61.3303	2079	93.166	2079	23.294
2078	61.3498	2078	93.1722	2078	23.2984
2077	61.3704	2077	93.1782	2077	23.3027
2076	61.3916	2076	93.1841	2076	23.3072
2075	61.4134	2075	93.1905	2075	23.3119
2074	61.434	2074	93.1971	2074	23.3168
2073	61.4509	2073	93.2034	2073	23.3217
2072	61.4657	2072	93.2096	2072	23.3264
2071	61.4831	2071	93.2162	2071	23.3311
2070	61.5048	2070	93.223	2070	23.3361
2069	61.5273	2069	93.2298	2069	23.3412
2068	61.5477	2068	93.2367	2068	23.3467
2067	61.5671	2067	93.2436	2067	23.3524
2066	61.5877	2066	93.2505	2066	23.3581
2065	61.609	2065	93.2571	2065	23.3634
2064	61.6307	2064	93.2638	2064	23.3688
2063	61.6525	2063	93.2708	2063	23.3744
2062	61.6725	2062	93.2779	2062	23.3803
2061	61.6892	2061	93.285	2061	23.3864
2060	61.706	2060	93.2922	2060	23.3924
2059	61.7284	2059	93.2994	2059	23.3985
2058	61.7566	2058	93.3066	2058	23.4047
2057	61.7849	2057	93.3138	2057	23.4109
2056	61.8093	2056	93.3211	2056	23.4172
2055	61.8307	2055	93.3284	2055	23.4236
2054	61.8513	2054	93.3358	2054	23.4299
2053	61.8709	2053	93.3431	2053	23.436
2052	61.8906	2052	93.3505	2052	23.4421
2051	61.9127	2051	93.3579	2051	23.4488
2050	61.9371	2050	93.3654	2050	23.4557
2049	61.9609	2049	93.3728	2049	23.4623
2048	61.9846	2048	93.3803	2048	23.4684
2047	62.0118	2047	93.3878	2047	23.4745
2046	62.0424	2046	93.3953	2046	23.4809
2045	62.0715	2045	93.4027	2045	23.4874
2044	62.0961	2044	93.4102	2044	23.4939
2043	62.1185	2043	93.4176	2043	23.5007
2042	62.1416	2042	93.4252	2042	23.5075
2041	62.1652	2041	93.4328	2041	23.5139
2040	62.1896	2040	93.4403	2040	23.52
2039	62.2161	2039	93.4478	2039	23.5266
2038	62.2431	2038	93.4553	2038	23.5336
2037	62.2684	2037	93.4626	2037	23.5405
2036	62.2939	2036	93.47	2036	23.5471
2035	62.3239	2035	93.4777	2035	23.5542
2034	62.3568	2034	93.4857	2034	23.5614
2033	62.3861	2033	93.4934	2033	23.5681
2032	62.4093	2032	93.5005	2032	23.5746
2031	62.4303	2031	93.5076	2031	23.5816
2030	62.4533	2030	93.515	2030	23.5893
2029	62.4781	2029	93.5225	2029	23.5972
2028	62.5052	2028	93.5304	2028	23.6054
2027	62.5351	2027	93.5392	2027	23.6141
2026	62.5654	2026	93.5485	2026	23.6226
2025	62.5917	2025	93.5568	2025	23.6298
2024	62.6149	2024	93.564	2024	23.6359
2023	62.6401	2023	93.5708	2023	23.6422
2022	62.6667	2022	93.5777	2022	23.6486
2021	62.6879	2021	93.5839	2021	23.6548
2020	62.7022	2020	93.5898	2020	23.6612
2019	62.7172	2019	93.5964	2019	23.6688
2018	62.7408	2018	93.6037	2018	23.6771
2017	62.772	2017	93.6109	2017	23.6848
2016	62.8056	2016	93.618	2016	23.6911
2015	62.837	2015	93.6256	2015	23.6965
2014	62.8626	2014	93.6329	2014	23.7008
2013	62.881	2013	93.6386	2013	23.7043
2012	62.8974	2012	93.6435	2012	23.7087
2011	62.9187	2011	93.6492	2011	23.7158
2010	62.9437	2010	93.6558	2010	23.7247
2009	62.9657	2009	93.6619	2009	23.7331
2008	62.9837	2008	93.6675	2008	23.7407
2007	63.0028	2007	93.6737	2007	23.7485
2006	63.0254	2006	93.6807	2006	23.7563
2005	63.0481	2005	93.6872	2005	23.7625
2004	63.0694	2004	93.6932	2004	23.7672
2003	63.0914	2003	93.6997	2003	23.7721
2002	63.1113	2002	93.7063	2002	23.7776
[truncated: 1,552 more rows]

## Sheet: TG
SPI		CMC		SPC
40	0.99973	40	1	40	0.99976
40.167	0.99973	40.167	1	40.167	0.99976
40.333	0.99973	40.333	1	40.333	0.99976
40.5	0.99973	40.5	1	40.5	0.99976
40.667	0.99973	40.667	1	40.667	0.99952
40.833	0.99973	40.833	1	40.833	0.99952
41	0.99945	41	1	41	0.99952
41.167	0.99945	41.167	1	41.167	0.99928
41.333	0.99945	41.333	0.9998	41.333	0.99904
41.5	0.99918	41.5	0.9998	41.5	0.99904
41.667	0.99918	41.667	0.9998	41.667	0.9988
41.833	0.9989	41.833	0.9998	41.833	0.9988
42	0.9989	42	0.9998	42	0.9988
42.167	0.9989	42.167	0.9998	42.167	0.9988
42.333	0.9989	42.333	0.9998	42.333	0.99856
42.5	0.99863	42.5	0.9998	42.5	0.99856
42.667	0.99863	42.667	0.9998	42.667	0.99832
42.833	0.99835	42.833	0.9998	42.833	0.99832
43	0.99835	43	0.99959	43	0.99808
43.167	0.99808	43.167	0.99959	43.167	0.99808
43.333	0.99808	43.333	0.99959	43.333	0.99784
43.5	0.9978	43.5	0.99959	43.5	0.99784
43.667	0.9978	43.667	0.99959	43.667	0.9976
43.833	0.99753	43.833	0.99939	43.833	0.99736
44	0.99753	44	0.99939	44	0.99712
44.167	0.99726	44.167	0.99939	44.167	0.99712
44.333	0.99698	44.333	0.99918	44.333	0.99712
44.5	0.99698	44.5	0.99918	44.5	0.99688
44.667	0.99671	44.667	0.99918	44.667	0.99688
44.833	0.99643	44.833	0.99918	44.833	0.99664
45	0.99643	45	0.99898	45	0.99664
45.167	0.99616	45.167	0.99898	45.167	0.9964
45.333	0.99616	45.333	0.99898	45.333	0.9964
45.5	0.99616	45.5	0.99898	45.5	0.99616
45.667	0.99588	45.667	0.99878	45.667	0.99616
45.833	0.99588	45.833	0.99878	45.833	0.99592
46	0.99561	46	0.99857	46	0.99568
46.167	0.99561	46.167	0.99857	46.167	0.99568
46.333	0.99533	46.333	0.99857	46.333	0.99544
46.5	0.99533	46.5	0.99837	46.5	0.9952
46.667	0.99506	46.667	0.99837	46.667	0.9952
46.833	0.99506	46.833	0.99837	46.833	0.99496
47	0.99479	47	0.99837	47	0.99472
47.167	0.99451	47.167	0.99816	47.167	0.99472
47.333	0.99451	47.333	0.99816	47.333	0.99448
47.5	0.99424	47.5	0.99816	47.5	0.99424
47.667	0.99396	47.667	0.99796	47.667	0.99424
47.833	0.99396	47.833	0.99796	47.833	0.994
48	0.99369	48	0.99796	48	0.99376
48.167	0.99341	48.167	0.99796	48.167	0.99352
48.333	0.99314	48.333	0.99776	48.333	0.99352
48.5	0.99314	48.5	0.99776	48.5	0.99328
48.667	0.99286	48.667	0.99755	48.667	0.99304
48.833	0.99259	48.833	0.99755	48.833	0.9928
49	0.99259	49	0.99735	49	0.99256
49.167	0.99232	49.167	0.99735	49.167	0.99232
49.333	0.99204	49.333	0.99715	49.333	0.99232
49.5	0.99177	49.5	0.99715	49.5	0.99208
49.667	0.99149	49.667	0.99694	49.667	0.99184
49.833	0.99149	49.833	0.99694	49.833	0.9916
50	0.99122	50	0.99674	50	0.99136
50.167	0.99094	50.167	0.99674	50.167	0.99112
50.333	0.99067	50.333	0.99653	50.333	0.99088
50.5	0.99067	50.5	0.99633	50.5	0.99064
50.667	0.9904	50.667	0.99633	50.667	0.9904
50.833	0.99012	50.833	0.99613	50.833	0.99016
51	0.98985	51	0.99613	51	0.98992
51.167	0.98985	51.167	0.99592	51.167	0.98968
51.333	0.98957	51.333	0.99572	51.333	0.98944
51.5	0.9893	51.5	0.99572	51.5	0.9892
51.667	0.98902	51.667	0.99551	51.667	0.98896
51.833	0.98902	51.833	0.99551	51.833	0.98872
52	0.98875	52	0.99531	52	0.98848
52.167	0.98847	52.167	0.99511	52.167	0.98824
52.333	0.9882	52.333	0.9949	52.333	0.988
52.5	0.9882	52.5	0.9947	52.5	0.98776
52.667	0.98793	52.667	0.9947	52.667	0.98752
52.833	0.98765	52.833	0.99449	52.833	0.98728
53	0.98738	53	0.99429	53	0.98704
53.167	0.9871	53.167	0.99429	53.167	0.9868
53.333	0.9871	53.333	0.99409	53.333	0.98656
53.5	0.98683	53.5	0.99388	53.5	0.98608
53.667	0.98655	53.667	0.99368	53.667	0.98584
53.833	0.98628	53.833	0.99368	53.833	0.9856
54	0.98628	54	0.99347	54	0.98536
54.167	0.986	54.167	0.99327	54.167	0.98512
54.333	0.98573	54.333	0.99307	54.333	0.98488
54.5	0.98546	54.5	0.99286	54.5	0.9844
54.667	0.98518	54.667	0.99286	54.667	0.98416
54.833	0.98518	54.833	0.99266	54.833	0.98392
55	0.98491	55	0.99246	55	0.98368
55.167	0.98463	55.167	0.99225	55.167	0.9832
55.333	0.98436	55.333	0.99205	55.333	0.98296
55.5	0.98408	55.5	0.99184	55.5	0.98272
55.667	0.98408	55.667	0.99164	55.667	0.98248
55.833	0.98381	55.833	0.99144	55.833	0.982
56	0.98353	56	0.99144	56	0.98176
56.167	0.98326	56.167	0.99123	56.167	0.98152
56.333	0.98326	56.333	0.99103	56.333	0.98104
56.5	0.98299	56.5	0.99082	56.5	0.9808
56.667	0.98271	56.667	0.99062	56.667	0.98056
56.833	0.98244	56.833	0.99042	56.833	0.98008
57	0.98216	57	0.99021	57	0.97984
57.167	0.98216	57.167	0.99001	57.167	0.9796
57.333	0.98189	57.333	0.9898	57.333	0.97912
57.5	0.98161	57.5	0.9898	57.5	0.97888
57.667	0.98134	57.667	0.9896	57.667	0.9784
57.833	0.98106	57.833	0.9894	57.833	0.97816
58	0.98106	58	0.98919	58	0.97768
58.167	0.98079	58.167	0.98899	58.167	0.97744
58.333	0.98052	58.333	0.98878	58.333	0.9772
58.5	0.98024	58.5	0.98858	58.5	0.97672
58.667	0.98024	58.667	0.98838	58.667	0.97648
58.833	0.97997	58.833	0.98817	58.833	0.976
59	0.97969	59	0.98797	59	0.97576
59.167	0.97942	59.167	0.98777	59.167	0.97528
59.333	0.97942	59.333	0.98756	59.333	0.97504
59.5	0.97914	59.5	0.98736	59.5	0.97456
59.667	0.97887	59.667	0.98715	59.667	0.97432
59.833	0.97859	59.833	0.98695	59.833	0.97384
60	0.97859	60	0.98675	60	0.9736
60.167	0.97832	60.167	0.98654	60.167	0.97312
60.333	0.97805	60.333	0.98634	60.333	0.97288
60.5	0.97777	60.5	0.98613	60.5	0.9724
60.667	0.9775	60.667	0.98593	60.667	0.97216
60.833	0.9775	60.833	0.98573	60.833	0.97168
61	0.97722	61	0.98552	61	0.97144
61.167	0.97695	61.167	0.98532	61.167	0.97096
61.333	0.97695	61.333	0.98511	61.333	0.97048
61.5	0.97667	61.5	0.98491	61.5	0.97024
61.667	0.9764	61.667	0.98471	61.667	0.96976
61.833	0.97613	61.833	0.9845	61.833	0.96952
62	0.97613	62	0.9843	62	0.96904
62.167	0.97585	62.167	0.98409	62.167	0.96855
62.333	0.97558	62.333	0.98389	62.333	0.96831
62.5	0.9753	62.5	0.98369	62.5	0.96783
62.667	0.9753	62.667	0.98348	62.667	0.96759
62.833	0.97503	62.833	0.98328	62.833	0.96711
63	0.97475	63	0.98308	63	0.96663
63.167	0.97448	63.167	0.98267	63.167	0.96639
63.333	0.97448	63.333	0.98246	63.333	0.96591
63.5	0.9742	63.5	0.98226	63.5	0.96543
63.667	0.97393	63.667	0.98206	63.667	0.96495
63.833	0.97393	63.833	0.98185	63.833	0.96471
64	0.97366	64	0.98165	64	0.96423
64.167	0.97338	64.167	0.98144	64.167	0.96375
64.333	0.97311	64.333	0.98124	64.333	0.96351
64.5	0.97311	64.5	0.98104	64.5	0.96303
64.667	0.97283	64.667	0.98063	64.667	0.96279
64.833	0.97256	64.833	0.98042	64.833	0.96231
65	0.97256	65	0.98022	65	0.96183
65.167	0.97228	65.167	0.98002	65.167	0.96159
65.333	0.97201	65.333	0.97981	65.333	0.96111
65.5	0.97173	65.5	0.97961	65.5	0.96063
65.667	0.97173	65.667	0.9794	65.667	0.96039
65.833	0.97146	65.833	0.9792	65.833	0.95991
66	0.97119	66	0.979	66	0.95943
66.167	0.97119	66.167	0.97879	66.167	0.95919
66.333	0.97091	66.333	0.97838	66.333	0.95871
66.5	0.97064	66.5	0.97818	66.5	0.95823
66.667	0.97036	66.667	0.97798	66.667	0.95799
66.833	0.97036	66.833	0.97777	66.833	0.95751
67	0.97009	67	0.97757	67	0.95703
67.167	0.96981	67.167	0.97737	67.167	0.95679
67.333	0.96981	67.333	0.97716	67.333	0.95631
67.5	0.96954	67.5	0.97696	67.5	0.95583
67.667	0.96926	67.667	0.97675	67.667	0.95535
67.833	0.96926	67.833	0.97635	67.833	0.95511
68	0.96899	68	0.97614	68	0.95463
68.167	0.96872	68.167	0.97594	68.167	0.95415
68.333	0.96872	68.333	0.97573	68.333	0.95391
68.5	0.96844	68.5	0.97553	68.5	0.95343
68.667	0.96817	68.667	0.97533	68.667	0.95295
68.833	0.96789	68.833	0.97512	68.833	0.95247
69	0.96789	69	0.97492	69	0.95223
69.167	0.96762	69.167	0.97471	69.167	0.95175
69.333	0.96734	69.333	0.97431	69.333	0.95127
69.5	0.96734	69.5	0.9741	69.5	0.95103
69.667	0.96707	69.667	0.9739	69.667	0.95055
69.833	0.96679	69.833	0.97369	69.833	0.95007
70	0.96679	70	0.97349	70	0.94983
70.167	0.96652	70.167	0.97329	70.167	0.94935
70.333	0.96625	70.333	0.97308	70.333	0.94887
70.5	0.96625	70.5	0.97288	70.5	0.94839
70.667	0.96597	70.667	0.97247	70.667	0.94815
70.833	0.9657	70.833	0.97227	70.833	0.94767
71	0.9657	71	0.97206	71	0.94719
71.167	0.96542	71.167	0.97186	71.167	0.94695
71.333	0.96515	71.333	0.97166	71.333	0.94647
71.5	0.96515	71.5	0.97145	71.5	0.94599
71.667	0.96487	71.667	0.97125	71.667	0.94551
71.833	0.9646	71.833	0.97084	71.833	0.94527
72	0.9646	72	0.97064	72	0.94479
72.167	0.96432	72.167	0.97043	72.167	0.94431
72.333	0.96405	72.333	0.97023	72.333	0.94407
72.5	0.96378	72.5	0.97002	72.5	0.94359
72.667	0.96378	72.667	0.96982	72.667	0.94311
72.833	0.9635	72.833	0.96962	72.833	0.94263
73	0.96323	73	0.96941	73	0.94239
73.167	0.96323	73.167	0.96921	73.167	0.94191
73.333	0.96295	73.333	0.969	73.333	0.94143
73.5	0.96268	73.5	0.9686	73.5	0.94119
73.667	0.96268	73.667	0.96839	73.667	0.94071
73.833	0.9624	73.833	0.96819	73.833	0.94023
74	0.9624	74	0.96799	74	0.93999
74.167	0.96213	74.167	0.96778	74.167	0.93951
74.333	0.96186	74.333	0.96758	74.333	0.93903
74.5	0.96186	74.5	0.96737	74.5	0.93879
74.667	0.96158	74.667	0.96717	74.667	0.93831
74.833	0.96131	74.833	0.96676	74.833	0.93783
75	0.96131	75	0.96656	75	0.93759
75.167	0.96103	75.167	0.96635	75.167	0.93711
75.333	0.96076	75.333	0.96615	75.333	0.93663
75.5	0.96076	75.5	0.96595	75.5	0.93639
75.667	0.96048	75.667	0.96574	75.667	0.93591
75.833	0.96021	75.833	0.96554	75.833	0.93543
76	0.96021	76	0.96533	76	0.93519
76.167	0.95993	76.167	0.96493	76.167	0.93471
76.333	0.95966	76.333	0.96472	76.333	0.93423
76.5	0.95966	76.5	0.96452	76.5	0.93399
76.667	0.95939	76.667	0.96431	76.667	0.93351
76.833	0.95939	76.833	0.96411	76.833	0.93327
77	0.95911	77	0.96391	77	0.93279
77.167	0.95884	77.167	0.9637	77.167	0.93231
77.333	0.95884	77.333	0.9635	77.333	0.93207
77.5	0.95856	77.5	0.9633	77.5	0.93159
77.667	0.95829	77.667	0.96309	77.667	0.93111
77.833	0.95829	77.833	0.96289	77.833	0.93087
78	0.95801	78	0.96268	78	0.93039
78.167	0.95774	78.167	0.96248	78.167	0.93015
78.333	0.95774	78.333	0.96228	78.333	0.92967
78.5	0.95746	78.5	0.96187	78.5	0.92919
78.667	0.95719	78.667	0.96166	78.667	0.92895
78.833	0.95719	78.833	0.96146	78.833	0.92847
79	0.95692	79	0.96126	79	0.92823
79.167	0.95692	79.167	0.96105	79.167	0.92775
79.333	0.95664	79.333	0.96085	79.333	0.92751
79.5	0.95637	79.5	0.96064	79.5	0.92703
79.667	0.95637	79.667	0.96044	79.667	0.92679
79.833	0.95609	79.833	0.96024	79.833	0.92631
80	0.95582	80	0.96003	80	0.92607
80.167	0.95582	80.167	0.95983	80.167	0.92559
80.333	0.95582	80.333	0.95962	80.333	0.92535
80.5	0.95554	80.5	0.95942	80.5	0.92487
80.667	0.95527	80.667	0.95922	80.667	0.92463
80.833	0.95499	80.833	0.95901	80.833	0.92415
81	0.95499	81	0.95881	81	0.92367
81.167	0.95472	81.167	0.95861	81.167	0.92343
81.333	0.95445	81.333	0.9584	81.333	0.92295
81.5	0.95445	81.5	0.9582	81.5	0.92271
81.667	0.95417	81.667	0.95779	81.667	0.92247
81.833	0.95417	81.833	0.95759	81.833	0.92199
82	0.9539	82	0.95738	82	0.92175
82.167	0.95362	82.167	0.95718	82.167	0.92127
82.333	0.95362	82.333	0.95697	82.333	0.92103
82.5	0.95335	82.5	0.95677	82.5	0.92055
82.667	0.95335	82.667	0.95657	82.667	0.92031
82.833	0.95307	82.833	0.95657	82.833	0.91983
83	0.9528	83	0.95616	83	0.91959
83.167	0.9528	83.167	0.95595	83.167	0.91911
83.333	0.95252	83.333	0.95575	83.333	0.91887
83.5	0.95252	83.5	0.95555	83.5	0.91863
83.667	0.95225	83.667	0.95534	83.667	0.91815
83.833	0.95198	83.833	0.95514	83.833	0.91791
84	0.95198	84	0.95493	84	0.91743
84.167	0.9517	84.167	0.95473	84.167	0.91719
84.333	0.95143	84.333	0.95453	84.333	0.91695
84.5	0.95143	84.5	0.95432	84.5	0.91647
84.667	0.95115	84.667	0.95412	84.667	0.91623
84.833	0.95115	84.833	0.95392	84.833	0.91575
85	0.95088	85	0.95392	85	0.91551
85.167	0.95088	85.167	0.95371	85.167	0.91527
85.333	0.9506	85.333	0.95351	85.333	0.91479
85.5	0.9506	85.5	0.9533	85.5	0.91455
85.667	0.95033	85.667	0.9531	85.667	0.91431
85.833	0.95005	85.833	0.9529	85.833	0.91383
86	0.95005	86	0.95269	86	0.91359
86.167	0.94978	86.167	0.95249	86.167	0.91335
86.333	0.94951	86.333	0.95228	86.333	0.91287
86.5	0.94951	86.5	0.95208	86.5	0.91263
86.667	0.94951	86.667	0.95188	86.667	0.91239
86.833	0.94923	86.833	0.95167	86.833	0.91191
87	0.94896	87	0.95147	87	0.91167
87.167	0.94896	87.167	0.95126	87.167	0.91143
87.333	0.94868	87.333	0.95106	87.333	0.91095
87.5	0.94868	87.5	0.95086	87.5	0.91071
87.667	0.94841	87.667	0.95065	87.667	0.91047
87.833	0.94813	87.833	0.95045	87.833	0.91023
88	0.94813	88	0.95024	88	0.90975
88.167	0.94786	88.167	0.95004	88.167	0.90951
88.333	0.94786	88.333	0.94984	88.333	0.90927
88.5	0.94759	88.5	0.94984	88.5	0.90903
88.667	0.94759	88.667	0.94963	88.667	0.90855
88.833	0.94731	88.833	0.94943	88.833	0.90831
89	0.94731	89	0.94923	89	0.90807
89.167	0.94704	89.167	0.94902	89.167	0.90783
89.333	0.94676	89.333	0.94882	89.333	0.90759
89.5	0.94676	89.5	0.94861	89.5	0.90711
89.667	0.94649	89.667	0.94841	89.667	0.90687
89.833	0.94621	89.833	0.94841	89.833	0.90663
90	0.94621	90	0.94821	90	0.90639
90.167	0.94594	90.167	0.948	90.167	0.90614
90.333	0.94594	90.333	0.9478	90.333	0.9059
90.5	0.94566	90.5	0.94759	90.5	0.90542
90.667	0.94566	90.667	0.94739	90.667	0.90518
90.833	0.94539	90.833	0.94719	90.833	0.90494
91	0.94539	91	0.94698	91	0.9047
91.167	0.94512	91.167	0.94678	91.167	0.90446
91.333	0.94512	91.333	0.94657	91.333	0.90422
91.5	0.94484	91.5	0.94657	91.5	0.90398
91.667	0.94457	91.667	0.94637	91.667	0.90374
91.833	0.94457	91.833	0.94617	91.833	0.90326
92	0.94429	92	0.94596	92	0.90302
92.167	0.94429	92.167	0.94576	92.167	0.90278
92.333	0.94402	92.333	0.94555	92.333	0.90254
92.5	0.94402	92.5	0.94555	92.5	0.9023
92.667	0.94374	92.667	0.94535	92.667	0.90206
92.833	0.94374	92.833	0.94515	92.833	0.90182
93	0.94347	93	0.94494	93	0.90158
93.167	0.94319	93.167	0.94474	93.167	0.90134
93.333	0.94319	93.333	0.94454	93.333	0.90086
93.5	0.94292	93.5	0.94433	93.5	0.90062
93.667	0.94292	93.667	0.94413	93.667	0.90038
93.833	0.94265	93.833	0.94413	93.833	0.90014
94	0.94265	94	0.94392	94	0.8999
94.167	0.94237	94.167	0.94372	94.167	0.89966
94.333	0.94237	94.333	0.94352	94.333	0.89942
94.5	0.9421	94.5	0.94352	94.5	0.89918
94.667	0.9421	94.667	0.94331	94.667	0.89894
94.833	0.94182	94.833	0.94311	94.833	0.8987
95	0.94182	95	0.9429	95	0.89846
95.167	0.94155	95.167	0.9427	95.167	0.89822
95.333	0.94155	95.333	0.9427	95.333	0.89798
95.5	0.94127	95.5	0.9425	95.5	0.89774
95.667	0.94127	95.667	0.94229	95.667	0.8975
95.833	0.941	95.833	0.94209	95.833	0.89726
96	0.941	96	0.94188	96	0.89702
96.167	0.94072	96.167	0.94188	96.167	0.89678
96.333	0.94045	96.333	0.94168	96.333	0.89654
96.5	0.94045	96.5	0.94148	96.5	0.89654
96.667	0.94018	96.667	0.94127	96.667	0.8963
96.833	0.94018	96.833	0.94107	96.833	0.89606
97	0.9399	97	0.94107	97	0.89582
97.167	0.9399	97.167	0.94086	97.167	0.89558
97.333	0.9399	97.333	0.94066	97.333	0.89534
97.5	0.93963	97.5	0.94046	97.5	0.8951
97.667	0.93935	97.667	0.94025	97.667	0.89486
97.833	0.93935	97.833	0.94025	97.833	0.89462
98	0.93908	98	0.94005	98	0.89438
98.167	0.93908	98.167	0.93985	98.167	0.89414
98.333	0.93908	98.333	0.93964	98.333	0.8939
98.5	0.9388	98.5	0.93964	98.5	0.8939
98.667	0.9388	98.667	0.93944	98.667	0.89366
98.833	0.93853	98.833	0.93923	98.833	0.89342
99	0.93853	99	0.93903	99	0.89318
99.167	0.93825	99.167	0.93903	99.167	0.89294
99.333	0.93798	99.333	0.93883	99.333	0.8927
99.5	0.93798	99.5	0.93862	99.5	0.89246
99.667	0.93798	99.667	0.93842	99.667	0.89246
99.833	0.93771	99.833	0.93842	99.833	0.89222
100	0.93771	100	0.93821	100	0.89198
100.167	0.93743	100.167	0.93801	100.167	0.89174
100.333	0.93743	100.333	0.93781	100.333	0.8915
100.5	0.93716	100.5	0.93781	100.5	0.89126
100.667	0.93688	100.667	0.9376	100.667	0.89126
100.833	0.93688	100.833	0.9374	100.833	0.89102
101	0.93688	101	0.9374	101	0.89078
101.167	0.93661	101.167	0.93719	101.167	0.89054
101.333	0.93661	101.333	0.93699	101.333	0.8903
101.5	0.93633	101.5	0.93699	101.5	0.89006
101.667	0.93633	101.667	0.93679	101.667	0.89006
101.833	0.93606	101.833	0.93658	101.833	0.88982
102	0.93606	102	0.93638	102	0.88958
102.167	0.93578	102.167	0.93617	102.167	0.88958
102.333	0.93578	102.333	0.93617	102.333	0.88934
102.5	0.93578	102.5	0.93597	102.5	0.8891
102.667	0.93551	102.667	0.93577	102.667	0.88886
102.833	0.93551	102.833	0.93577	102.833	0.88862
103	0.93524	103	0.93556	103	0.88862
103.167	0.93524	103.167	0.93536	103.167	0.88838
103.333	0.93496	103.333	0.93536	103.333	0.88814
103.5	0.93496	103.5	0.93515	103.5	0.8879
103.667	0.93469	103.667	0.93495	103.667	0.8879
103.833	0.93469	103.833	0.93495	103.833	0.88766
104	0.93469	104	0.93475	104	0.88742
104.167	0.93441	104.167	0.93454	104.167	0.88718
104.333	0.93441	104.333	0.93454	104.333	0.88718
104.5	0.93414	104.5	0.93434	104.5	0.88694
104.667	0.93414	104.667	0.93414	104.667	0.8867
104.833	0.93386	104.833	0.93414	104.833	0.8867
105	0.93386	105	0.93393	105	0.88646
105.167	0.93359	105.167	0.93373	105.167	0.88622
105.333	0.93359	105.333	0.93373	105.333	0.88622
105.5	0.93359	105.5	0.93352	105.5	0.88598
105.667	0.93332	105.667	0.93332	105.667	0.88574
105.833	0.93332	105.833	0.93332	105.833	0.88574
106	0.93332	106	0.93312	106	0.8855
106.167	0.93304	106.167	0.93291	106.167	0.88526
106.333	0.93277	106.333	0.93291	106.333	0.88526
106.5	0.93277	106.5	0.93271	106.5	0.88502
106.667	0.93277	106.667	0.9325	106.667	0.88478
106.833	0.93249	106.833	0.9325	106.833	0.88478
107	0.93249	107	0.9323	107	0.88454
107.167	0.93222	107.167	0.9321	107.167	0.88454
107.333	0.93222	107.333	0.9321	107.333	0.8843
107.5	0.93222	107.5	0.93189	107.5	0.88406
107.667	0.93194	107.667	0.93189	107.667	0.88406
107.833	0.93194	107.833	0.93169	107.833	0.88382
108	0.93167	108	0.93148	108	0.88358
108.167	0.93167	108.167	0.93148	108.167	0.88358
108.333	0.93139	108.333	0.93128	108.333	0.88334
108.5	0.93139	108.5	0.93108	108.5	0.88334
108.667	0.93139	108.667	0.93108	108.667	0.8831
108.833	0.93112	108.833	0.93087	108.833	0.8831
109	0.93112	109	0.93067	109	0.88286
109.167	0.93085	109.167	0.93067	109.167	0.88262
109.333	0.93085	109.333	0.93046	109.333	0.88262
109.5	0.93085	109.5	0.93046	109.5	0.88238
109.667	0.93057	109.667	0.93026	109.667	0.88238
109.833	0.93057	109.833	0.93006	109.833	0.88214
110	0.93057	110	0.93006	110	0.88214
110.167	0.9303	110.167	0.92985	110.167	0.8819
110.333	0.9303	110.333	0.92965	110.333	0.8819
110.5	0.93002	110.5	0.92965	110.5	0.88166
110.667	0.93002	110.667	0.92945	110.667	0.88166
110.833	0.92975	110.833	0.92945	110.833	0.88142
111	0.92975	111	0.92924	111	0.88118
111.167	0.92975	111.167	0.92904	111.167	0.88118
111.333	0.92947	111.333	0.92904	111.333	0.88094
111.5	0.92947	111.5	0.92883	111.5	0.88094
111.667	0.92947	111.667	0.92883	111.667	0.8807
111.833	0.92947	111.833	0.92863	111.833	0.8807
112	0.9292	112	0.92863	112	0.88046
112.167	0.92892	112.167	0.92843	112.167	0.88046
112.333	0.92892	112.333	0.92822	112.333	0.88022
112.5	0.92892	112.5	0.92822	112.5	0.88022
112.667	0.92892	112.667	0.92802	112.667	0.87998
112.833	0.92865	112.833	0.92781	112.833	0.87998
113	0.92865	113	0.92781	113	0.87974
113.167	0.92865	113.167	0.92781	113.167	0.87974
113.333	0.92838	113.333	0.92761	113.333	0.8795
113.5	0.9281	113.5	0.92761	113.5	0.8795
113.667	0.9281	113.667	0.92741	113.667	0.87926
113.833	0.9281	113.833	0.92741	113.833	0.87926
114	0.92783	114	0.9272	114	0.87902
114.167	0.92783	114.167	0.927	114.167	0.87902
114.333	0.92783	114.333	0.927	114.333	0.87878
114.5	0.92783	114.5	0.92679	114.5	0.87878
114.667	0.92755	114.667	0.92679	114.667	0.87854
114.833	0.92755	114.833	0.92659	114.833	0.8783
115	0.92728	115	0.92639	115	0.8783
115.167	0.92728	115.167	0.92639	115.167	0.87806
115.333	0.92728	115.333	0.92618	115.333	0.87782
115.5	0.927	115.5	0.92598	115.5	0.87782
115.667	0.927	115.667	0.92598	115.667	0.87758
115.833	0.927	115.833	0.92598	115.833	0.87758
116	0.927	116	0.92577	116	0.87758
116.167	0.92673	116.167	0.92577	116.167	0.87758
116.333	0.92673	116.333	0.92557	116.333	0.87734
116.5	0.92645	116.5	0.92537	116.5	0.87734
116.667	0.92645	116.667	0.92516	116.667	0.8771
116.833	0.92645	116.833	0.92516	116.833	0.8771
117	0.92618	117	0.92496	117	0.8771
117.167	0.92618	117.167	0.92496	117.167	0.8771
117.333	0.92618	117.333	0.92496	117.333	0.87686
117.5	0.92618	117.5	0.92476	117.5	0.87686
117.667	0.92591	117.667	0.92476	117.667	0.87686
117.833	0.92591	117.833	0.92455	117.833	0.87662
118	0.92563	118	0.92455	118	0.87638
118.167	0.92563	118.167	0.92435	118.167	0.87638
118.333	0.92563	118.333	0.92435	118.333	0.87638
118.5	0.92563	118.5	0.92414	118.5	0.87614
118.667	0.92536	118.667	0.92394	118.667	0.87614
118.833	0.92536	118.833	0.92394	118.833	0.87614
119	0.92536	119	0.92374	119	0.8759
119.167	0.92536	119.167	0.92374	119.167	0.8759
119.333	0.92508	119.333	0.92353	119.333	0.8759
119.5	0.92508	119.5	0.92353	119.5	0.87566
119.667	0.92481	119.667	0.92333	119.667	0.87542
119.833	0.92481	119.833	0.92333	119.833	0.87542
120	0.92481	120	0.92312	120	0.87542
120.167	0.92481	120.167	0.92312	120.167	0.87518
120.333	0.92453	120.333	0.92292	120.333	0.87518
120.5	0.92453	120.5	0.92292	120.5	0.87518
120.667	0.92453	120.667	0.92272	120.667	0.87494
120.833	0.92453	120.833	0.92272	120.833	0.87494
121	0.92426	121	0.92251	121	0.8747
121.167	0.92426	121.167	0.92251	121.167	0.8747
121.333	0.92398	121.333	0.92231	121.333	0.8747
121.5	0.92398	121.5	0.92231	121.5	0.87446
121.667	0.92398	121.667	0.9221	121.667	0.87446
121.833	0.92398	121.833	0.9221	121.833	0.87446
122	0.92398	122	0.9219	122	0.87446
122.167	0.92371	122.167	0.9219	122.167	0.87422
122.333	0.92371	122.333	0.9217	122.333	0.87422
122.5	0.92344	122.5	0.9217	122.5	0.87422
122.667	0.92344	122.667	0.92149	122.667	0.87398
122.833	0.92344	122.833	0.92149	122.833	0.87398
123	0.92344	123	0.92129	123	0.87374
123.167	0.92344	123.167	0.92108	123.167	0.87374
123.333	0.92316	123.333	0.92108	123.333	0.87374
123.5	0.92316	123.5	0.92108	123.5	0.87374
123.667	0.92316	123.667	0.92088	123.667	0.8735
123.833	0.92316	123.833	0.92088	123.833	0.8735
124	0.92316	124	0.92068	124	0.8735
124.167	0.92289	124.167	0.92068	124.167	0.87326
124.333	0.92289	124.333	0.92047	124.333	0.87326
124.5	0.92261	124.5	0.92047	124.5	0.87326
124.667	0.92261	124.667	0.92027	124.667	0.87302
124.833	0.92261	124.833	0.92027	124.833	0.87302
125	0.92261	125	0.92007	125	0.87302
125.167	0.92261	125.167	0.92007	125.167	0.87278
125.333	0.92234	125.333	0.91986	125.333	0.87278
125.5	0.92234	125.5	0.91986	125.5	0.87278
125.667	0.92206	125.667	0.91986	125.667	0.87278
125.833	0.92206	125.833	0.91966	125.833	0.87254
126	0.92206	126	0.91966	126	0.87254
126.167	0.92206	126.167	0.91945	126.167	0.8723
126.333	0.92206	126.333	0.91945	126.333	0.8723
126.5	0.92206	126.5	0.91925	126.5	0.8723
126.667	0.92179	126.667	0.91925	126.667	0.8723
126.833	0.92179	126.833	0.91905	126.833	0.8723
127	0.92179	127	0.91905	127	0.8723
127.167	0.92179	127.167	0.91884	127.167	0.87206
127.333	0.92151	127.333	0.91884	127.333	0.87182
127.5	0.92151	127.5	0.91864	127.5	0.87182
127.667	0.92151	127.667	0.91864	127.667	0.87182
127.833	0.92151	127.833	0.91843	127.833	0.87182
128	0.92124	128	0.91843	128	0.87182
128.167	0.92124	128.167	0.91823	128.167	0.87158
128.333	0.92124	128.333	0.91823	128.333	0.87158
128.5	0.92124	128.5	0.91823	128.5	0.87158
128.667	0.92124	128.667	0.91803	128.667	0.87158
128.833	0.92097	128.833	0.91803	128.833	0.87134
129	0.92097	129	0.91782	129	0.87134
129.167	0.92097	129.167	0.91782	129.167	0.8711
129.333	0.92097	129.333	0.91782	129.333	0.8711
129.5	0.92097	129.5	0.91762	129.5	0.8711
129.667	0.92069	129.667	0.91741	129.667	0.8711
129.833	0.92069	129.833	0.91741	129.833	0.8711
130	0.92069	130	0.91741	130	0.8711
130.167	0.92069	130.167	0.91721	130.167	0.87086
130.333	0.92069	130.333	0.91721	130.333	0.87086
130.5	0.92042	130.5	0.91701	130.5	0.87086
130.667	0.92042	130.667	0.91701	130.667	0.87062
130.833	0.92042	130.833	0.91701	130.833	0.87062
131	0.92014	131	0.9168	131	0.87062
131.167	0.92014	131.167	0.9168	131.167	0.87062
131.333	0.92014	131.333	0.9166	131.333	0.87062
131.5	0.92014	131.5	0.9166	131.5	0.87038
131.667	0.92014	131.667	0.91639	131.667	0.87038
131.833	0.92014	131.833	0.91639	131.833	0.87038
132	0.92014	132	0.91639	132	0.87038
132.167	0.91987	132.167	0.91619	132.167	0.87014
132.333	0.91987	132.333	0.91619	132.333	0.87014
132.5	0.91987	132.5	0.91599	132.5	0.87014
132.667	0.91987	132.667	0.91599	132.667	0.87014
132.833	0.91959	132.833	0.91578	132.833	0.8699
133	0.91959	133	0.91578	133	0.8699
133.167	0.91959	133.167	0.91578	133.167	0.8699
133.333	0.91959	133.333	0.91558	133.333	0.8699
133.5	0.91959	133.5	0.91558	133.5	0.8699
133.667	0.91932	133.667	0.91558	133.667	0.8699
133.833	0.91932	133.833	0.91538	133.833	0.86966
134	0.91932	134	0.91538	134	0.86966
134.167	0.91932	134.167	0.91517	134.167	0.86966
134.333	0.91932	134.333	0.91517	134.333	0.86942
134.5	0.91932	134.5	0.91497	134.5	0.86942
134.667	0.91905	134.667	0.91497	134.667	0.86942
134.833	0.91905	134.833	0.91476	134.833	0.86942
135	0.91905	135	0.91476	135	0.86942
135.167	0.91905	135.167	0.91476	135.167	0.86942
135.333	0.91905	135.333	0.91456	135.333	0.86942
135.5	0.91877	135.5	0.91456	135.5	0.86918
135.667	0.91877	135.667	0.91456	135.667	0.86918
135.833	0.91877	135.833	0.91436	135.833	0.86918
136	0.91877	136	0.91415	136	0.86918
136.167	0.91877	136.167	0.91415	136.167	0.86894
136.333	0.91877	136.333	0.91415	136.333	0.86894
136.5	0.91877	136.5	0.91395	136.5	0.86894
136.667	0.91877	136.667	0.91395	136.667	0.86894
136.833	0.9185	136.833	0.91395	136.833	0.86894
137	0.91822	137	0.91374	137	0.86894
137.167	0.91822	137.167	0.91374	137.167	0.8687
137.333	0.91822	137.333	0.91374	137.333	0.8687
137.5	0.91822	137.5	0.91354	137.5	0.8687
137.667	0.91822	137.667	0.91334	137.667	0.86846
137.833	0.91822	137.833	0.91334	137.833	0.86846
138	0.91822	138	0.91334	138	0.86846
138.167	0.91822	138.167	0.91334	138.167	0.86846
138.333	0.91822	138.333	0.91313	138.333	0.86846
138.5	0.91822	138.5	0.91313	138.5	0.86846
138.667	0.91822	138.667	0.91313	138.667	0.86846
138.833	0.91795	138.833	0.91293	138.833	0.86822
139	0.91795	139	0.91293	139	0.86822
139.167	0.91795	139.167	0.91293	139.167	0.86822
139.333	0.91795	139.333	0.91272	139.333	0.86822
139.5	0.91795	139.5	0.91272	139.5	0.86822
139.667	0.91795	139.667	0.91252	139.667	0.86822
139.833	0.91795	139.833	0.91252	139.833	0.86798
140	0.91795	140	0.91232	140	0.86798
140.167	0.91795	140.167	0.91232	140.167	0.86798
140.333	0.91795	140.333	0.91232	140.333	0.86798
140.5	0.91767	140.5	0.91232	140.5	0.86774
140.667	0.91767	140.667	0.91211	140.667	0.86774
140.833	0.91767	140.833	0.91211	140.833	0.86774
141	0.9174	141	0.91191	141	0.86774
141.167	0.9174	141.167	0.91191	141.167	0.86774
141.333	0.9174	141.333	0.91191	141.333	0.86774
141.5	0.9174	141.5	0.9117	141.5	0.86774
141.667	0.9174	141.667	0.9117	141.667	0.86774
141.833	0.9174	141.833	0.9117	141.833	0.86774
142	0.9174	142	0.9115	142	0.86774
142.167	0.91712	142.167	0.9115	142.167	0.86774
142.333	0.91712	142.333	0.9115	142.333	0.8675
142.5	0.91712	142.5	0.9113	142.5	0.8675
142.667	0.91712	142.667	0.9113	142.667	0.8675
142.833	0.91712	142.833	0.91109	142.833	0.86726
143	0.91712	143	0.91109	143	0.86726
143.167	0.91712	143.167	0.91089	143.167	0.86726
143.333	0.91712	143.333	0.91089	143.333	0.86726
143.5	0.91712	143.5	0.91089	143.5	0.86726
143.667	0.91712	143.667	0.91089	143.667	0.86726
143.833	0.91685	143.833	0.91069	143.833	0.86726
144	0.91685	144	0.91069	144	0.86702
144.167	0.91685	144.167	0.91069	144.167	0.86702
144.333	0.91685	144.333	0.91069	144.333	0.86702
144.5	0.91685	144.5	0.91048	144.5	0.86702
144.667	0.91685	144.667	0.91048	144.667	0.86702
144.833	0.91685	144.833	0.91028	144.833	0.86702
145	0.91685	145	0.91028	145	0.86702
145.167	0.91685	145.167	0.91028	145.167	0.86702
145.333	0.91685	145.333	0.91028	145.333	0.86702
145.5	0.91658	145.5	0.91007	145.5	0.86702
145.667	0.91658	145.667	0.91007	145.667	0.86678
145.833	0.91658	145.833	0.91007	145.833	0.86678
146	0.91658	146	0.90987	146	0.86678
146.167	0.91658	146.167	0.90987	146.167	0.86678
146.333	0.9163	146.333	0.90967	146.333	0.86678
146.5	0.9163	146.5	0.90967	146.5	0.86678
146.667	0.9163	146.667	0.90967	146.667	0.86678
146.833	0.9163	146.833	0.90946	146.833	0.86678
147	0.9163	147	0.90946	147	0.86678
147.167	0.9163	147.167	0.90946	147.167	0.86678
147.333	0.91603	147.333	0.90946	147.333	0.86678
147.5	0.91603	147.5	0.90926	147.5	0.86654
147.667	0.91603	147.667	0.90926	147.667	0.8663
147.833	0.91603	147.833	0.90926	147.833	0.8663
148	0.91603	148	0.90905	148	0.8663
148.167	0.91603	148.167	0.90905	148.167	0.8663
148.333	0.91603	148.333	0.90885	148.333	0.8663
148.5	0.91603	148.5	0.90885	148.5	0.8663
148.667	0.91603	148.667	0.90885	148.667	0.8663
148.833	0.91603	148.833	0.90885	148.833	0.8663
149	0.91575	149	0.90865	149	0.8663
149.167	0.91575	149.167	0.90865	149.167	0.86606
149.333	0.91575	149.333	0.90865	149.333	0.86606
149.5	0.91575	149.5	0.90865	149.5	0.86606
149.667	0.91575	149.667	0.90844	149.667	0.86606
149.833	0.91575	149.833	0.90844	149.833	0.86606
150	0.91575	150	0.90824	150	0.86606
150.167	0.91575	150.167	0.90824	150.167	0.86606
150.333	0.91575	150.333	0.90824	150.333	0.86606
150.5	0.91575	150.5	0.90824	150.5	0.86606
150.667	0.91575	150.667	0.90803	150.667	0.86606
150.833	0.91548	150.833	0.90803	150.833	0.86606
151	0.91548	151	0.90803	151	0.86582
151.167	0.91548	151.167	0.90803	151.167	0.86582
151.333	0.91548	151.333	0.90803	151.333	0.86582
151.5	0.91548	151.5	0.90783	151.5	0.86582
151.667	0.91548	151.667	0.90783	151.667	0.86582
151.833	0.91548	151.833	0.90763	151.833	0.86582
152	0.91548	152	0.90763	152	0.86582
152.167	0.91548	152.167	0.90763	152.167	0.86582
152.333	0.91548	152.333	0.90763	152.333	0.86582
152.5	0.91548	152.5	0.90763	152.5	0.86582
152.667	0.9152	152.667	0.90742	152.667	0.86582
152.833	0.9152	152.833	0.90742	152.833	0.86558
153	0.9152	153	0.90742	153	0.86558
153.167	0.9152	153.167	0.90742	153.167	0.86558
153.333	0.9152	153.333	0.90722	153.333	0.86558
153.5	0.9152	153.5	0.90701	153.5	0.86558
153.667	0.9152	153.667	0.90701	153.667	0.86558
153.833	0.9152	153.833	0.90701	153.833	0.86558
154	0.9152	154	0.90701	154	0.86558
154.167	0.9152	154.167	0.90701	154.167	0.86558
154.333	0.9152	154.333	0.90681	154.333	0.86558
154.5	0.91493	154.5	0.90681	154.5	0.86534
154.667	0.91493	154.667	0.90681	154.667	0.86534
154.833	0.91493	154.833	0.90681	154.833	0.86534
155	0.91493	155	0.90661	155	0.86534
155.167	0.91493	155.167	0.90661	155.167	0.86534
155.333	0.91493	155.333	0.9064	155.333	0.86534
155.5	0.91493	155.5	0.9064	155.5	0.86534
155.667	0.91493	155.667	0.9064	155.667	0.86534
155.833	0.91493	155.833	0.9064	155.833	0.86534
156	0.91465	156	0.9064	156	0.86534
156.167	0.91465	156.167	0.9062	156.167	0.86534
156.333	0.91438	156.333	0.9062	156.333	0.8651
156.5	0.91438	156.5	0.9062	156.5	0.8651
156.667	0.91438	156.667	0.9062	156.667	0.8651
156.833	0.91438	156.833	0.9062	156.833	0.8651
157	0.91438	157	0.906	157	0.8651
157.167	0.91438	157.167	0.906	157.167	0.8651
157.333	0.91438	157.333	0.90579	157.333	0.8651
157.5	0.91438	157.5	0.90579	157.5	0.8651
157.667	0.91438	157.667	0.90579	157.667	0.8651
157.833	0.91438	157.833	0.90579	157.833	0.8651
158	0.91438	158	0.90579	158	0.8651
158.167	0.91411	158.167	0.90579	158.167	0.86486
158.333	0.91411	158.333	0.90559	158.333	0.86486
158.5	0.91411	158.5	0.90559	158.5	0.86486
158.667	0.91411	158.667	0.90559	158.667	0.86486
158.833	0.91411	158.833	0.90538	158.833	0.86486
159	0.91411	159	0.90538	159	0.86486
159.167	0.91411	159.167	0.90538	159.167	0.86486
159.333	0.91411	159.333	0.90538	159.333	0.86486
159.5	0.91411	159.5	0.90518	159.5	0.86486
159.667	0.91411	159.667	0.90518	159.667	0.86486
159.833	0.91411	159.833	0.90518	159.833	0.86486
160	0.91383	160	0.90518	160	0.86462
160.167	0.91383	160.167	0.90518	160.167	0.86462
160.333	0.91383	160.333	0.90518	160.333	0.86462
160.5	0.91383	160.5	0.90518	160.5	0.86462
160.667	0.91383	160.667	0.90498	160.667	0.86462
160.833	0.91383	160.833	0.90477	160.833	0.86462
161	0.91356	161	0.90477	161	0.86462
161.167	0.91356	161.167	0.90477	161.167	0.86462
161.333	0.91356	161.333	0.90477	161.333	0.86462
161.5	0.91356	161.5	0.90477	161.5	0.86462
161.667	0.91356	161.667	0.90477	161.667	0.86462
161.833	0.91328	161.833	0.90457	161.833	0.86462
162	0.91328	162	0.90457	162	0.86438
162.167	0.91328	162.167	0.90457	162.167	0.86438
162.333	0.91328	162.333	0.90457	162.333	0.86438
162.5	0.91328	162.5	0.90436	162.5	0.86438
162.667	0.91328	162.667	0.90436	162.667	0.86438
162.833	0.91328	162.833	0.90436	162.833	0.86438
163	0.91328	163	0.90436	163	0.86438
163.167	0.91328	163.167	0.90436	163.167	0.86438
163.333	0.91328	163.333	0.90416	163.333	0.86438
163.5	0.91328	163.5	0.90416	163.5	0.86438
163.667	0.91301	163.667	0.90416	163.667	0.86438
163.833	0.91301	163.833	0.90416	163.833	0.86414
164	0.91301	164	0.90416	164	0.86414
164.167	0.91273	164.167	0.90416	164.167	0.86414
164.333	0.91273	164.333	0.90396	164.333	0.86414
164.5	0.91273	164.5	0.90396	164.5	0.86414
164.667	0.91273	164.667	0.90396	164.667	0.86414
164.833	0.91273	164.833	0.90375	164.833	0.86414
165	0.91273	165	0.90375	165	0.86414
165.167	0.91273	165.167	0.90375	165.167	0.86414
165.333	0.91273	165.333	0.90375	165.333	0.86414
165.5	0.91246	165.5	0.90375	165.5	0.86414
165.667	0.91246	165.667	0.90375	165.667	0.8639
165.833	0.91246	165.833	0.90375	165.833	0.8639
166	0.91246	166	0.90355	166	0.8639
166.167	0.91246	166.167	0.90355	166.167	0.8639
166.333	0.91246	166.333	0.90334	166.333	0.8639
166.5	0.91246	166.5	0.90334	166.5	0.8639
166.667	0.91246	166.667	0.90334	166.667	0.8639
166.833	0.91218	166.833	0.90334	166.833	0.8639
167	0.91218	167	0.90334	167	0.8639
167.167	0.91218	167.167	0.90334	167.167	0.8639
167.333	0.91218	167.333	0.90334	167.333	0.8639
167.5	0.91191	167.5	0.90314	167.5	0.8639
167.667	0.91191	167.667	0.90314	167.667	0.86366
167.833	0.91191	167.833	0.90314	167.833	0.86366
168	0.91191	168	0.90314	168	0.86366
168.167	0.91191	168.167	0.90294	168.167	0.86366
168.333	0.91191	168.333	0.90294	168.333	0.86366
168.5	0.91191	168.5	0.90294	168.5	0.86366
168.667	0.91164	168.667	0.90294	168.667	0.86366
168.833	0.91164	168.833	0.90294	168.833	0.86366
169	0.91164	169	0.90294	169	0.86366
169.167	0.91164	169.167	0.90294	169.167	0.86366
169.333	0.91164	169.333	0.90294	169.333	0.86366
169.5	0.91136	169.5	0.90273	169.5	0.86342
169.667	0.91136	169.667	0.90273	169.667	0.86342
169.833	0.91136	169.833	0.90273	169.833	0.86342
170	0.91136	170	0.90273	170	0.86342
170.167	0.91136	170.167	0.90253	170.167	0.86342
170.333	0.91109	170.333	0.90253	170.333	0.86342
170.5	0.91109	170.5	0.90253	170.5	0.86342
170.667	0.91109	170.667	0.90253	170.667	0.86342
170.833	0.91109	170.833	0.90253	170.833	0.86342
171	0.91109	171	0.90253	171	0.86342
171.167	0.91109	171.167	0.90253	171.167	0.86342
171.333	0.91081	171.333	0.90253	171.333	0.86342
171.5	0.91081	171.5	0.90232	171.5	0.86318
171.667	0.91081	171.667	0.90232	171.667	0.86318
171.833	0.91054	171.833	0.90232	171.833	0.86318
172	0.91054	172	0.90232	172	0.86318
172.167	0.91054	172.167	0.90212	172.167	0.86318
172.333	0.91054	172.333	0.90212	172.333	0.86318
172.5	0.91054	172.5	0.90212	172.5	0.86318
172.667	0.91054	172.667	0.90212	172.667	0.86318
172.833	0.91026	172.833	0.90212	172.833	0.86318
173	0.91026	173	0.90212	173	0.86318
173.167	0.91026	173.167	0.90212	173.167	0.86318
173.333	0.90999	173.333	0.90212	173.333	0.86318
173.5	0.90999	173.5	0.90192	173.5	0.86294
173.667	0.90999	173.667	0.90192	173.667	0.86294
173.833	0.90999	173.833	0.90192	173.833	0.86294
174	0.90999	174	0.90171	174	0.86294
174.167	0.90971	174.167	0.90171	174.167	0.86294
174.333	0.90971	174.333	0.90171	174.333	0.86294
174.5	0.90971	174.5	0.90171	174.5	0.86294
174.667	0.90971	174.667	0.90171	174.667	0.86294
174.833	0.90971	174.833	0.90171	174.833	0.86294
175	0.90944	175	0.90171	175	0.86294
175.167	0.90944	175.167	0.90171	175.167	0.86294
175.333	0.90917	175.333	0.90171	175.333	0.86294
175.5	0.90917	175.5	0.90171	175.5	0.8627
175.667	0.90917	175.667	0.90171	175.667	0.8627
175.833	0.90917	175.833	0.90171	175.833	0.8627
176	0.90917	176	0.90151	176	0.8627
176.167	0.90889	176.167	0.90151	176.167	0.8627
176.333	0.90889	176.333	0.90131	176.333	0.8627
176.5	0.90889	176.5	0.90131	176.5	0.8627
176.667	0.90889	176.667	0.90131	176.667	0.8627
176.833	0.90862	176.833	0.90131	176.833	0.8627
177	0.90862	177	0.90131	177	0.8627
177.167	0.90862	177.167	0.90131	177.167	0.8627
177.333	0.90834	177.333	0.90131	177.333	0.86246
177.5	0.90834	177.5	0.90131	177.5	0.86246
177.667	0.90834	177.667	0.90131	177.667	0.86246
177.833	0.90807	177.833	0.90131	177.833	0.86246
178	0.90807	178	0.9011	178	0.86246
178.167	0.90807	178.167	0.9011	178.167	0.86246
178.333	0.90807	178.333	0.9011	178.333	0.86246
178.5	0.90779	178.5	0.9011	178.5	0.86246
178.667	0.90779	178.667	0.9011	178.667	0.86246
178.833	0.90779	178.833	0.9011	178.833	0.86246
179	0.90779	179	0.9011	179	0.86246
179.167	0.90752	179.167	0.9011	179.167	0.86246
179.333	0.90724	179.333	0.9011	179.333	0.86246
179.5	0.90724	179.5	0.9011	179.5	0.86222
179.667	0.90724	179.667	0.9011	179.667	0.86222
179.833	0.90724	179.833	0.9011	179.833	0.86222
180	0.90697	180	0.9009	180	0.86222
180.167	0.90697	180.167	0.9009	180.167	0.86222
180.333	0.90697	180.333	0.9009	180.333	0.86222
180.5	0.9067	180.5	0.90069	180.5	0.86222
180.667	0.9067	180.667	0.90069	180.667	0.86222
180.833	0.9067	180.833	0.90069	180.833	0.86222
181	0.90642	181	0.90069	181	0.86222
181.167	0.90642	181.167	0.90069	181.167	0.86222
181.333	0.90615	181.333	0.90069	181.333	0.86222
181.5	0.90615	181.5	0.90069	181.5	0.86198
181.667	0.90615	181.667	0.90069	181.667	0.86198
181.833	0.90587	181.833	0.90069	181.833	0.86198
182	0.90587	182	0.90069	182	0.86198
182.167	0.90587	182.167	0.90049	182.167	0.86198
182.333	0.9056	182.333	0.90049	182.333	0.86198
182.5	0.9056	182.5	0.90049	182.5	0.86198
182.667	0.9056	182.667	0.90049	182.667	0.86198
182.833	0.90532	182.833	0.90049	182.833	0.86198
183	0.90532	183	0.90049	183	0.86198
183.167	0.90505	183.167	0.90049	183.167	0.86198
183.333	0.90505	183.333	0.90049	183.333	0.86198
183.5	0.90477	183.5	0.90049	183.5	0.86174
183.667	0.90477	183.667	0.90049	183.667	0.86174
183.833	0.90477	183.833	0.90049	183.833	0.86174
184	0.9045	184	0.90049	184	0.86174
184.167	0.9045	184.167	0.90029	184.167	0.86174
184.333	0.90423	184.333	0.90029	184.333	0.86174
184.5	0.90423	184.5	0.90029	184.5	0.8615
184.667	0.90395	184.667	0.90029	184.667	0.8615
184.833	0.90395	184.833	0.90029	184.833	0.8615
185	0.90395	185	0.90029	185	0.8615
185.167	0.90368	185.167	0.90029	185.167	0.8615
185.333	0.90368	185.333	0.90029	185.333	0.8615
185.5	0.9034	185.5	0.90029	185.5	0.8615
185.667	0.9034	185.667	0.90029	185.667	0.86126
185.833	0.90313	185.833	0.90029	185.833	0.86126
186	0.90313	186	0.90029	186	0.86126
186.167	0.90285	186.167	0.90008	186.167	0.86126
186.333	0.90285	186.333	0.90008	186.333	0.86126
186.5	0.90258	186.5	0.90008	186.5	0.86126
186.667	0.90258	186.667	0.90008	186.667	0.86126
186.833	0.90231	186.833	0.90008	186.833	0.86126
187	0.90231	187	0.90008	187	0.86126
187.167	0.90203	187.167	0.90008	187.167	0.86126
187.333	0.90203	187.333	0.90008	187.333	0.86126
187.5	0.90176	187.5	0.90008	187.5	0.86126
187.667	0.90176	187.667	0.90008	187.667	0.86102
187.833	0.90148	187.833	0.90008	187.833	0.86102
188	0.90148	188	0.90008	188	0.86102
188.167	0.90121	188.167	0.90008	188.167	0.86102
188.333	0.90121	188.333	0.89988	188.333	0.86102
188.5	0.90093	188.5	0.89988	188.5	0.86078
188.667	0.90093	188.667	0.89988	188.667	0.86078
188.833	0.90066	188.833	0.89988	188.833	0.86078
189	0.90066	189	0.89988	189	0.86078
189.167	0.90038	189.167	0.89988	189.167	0.86078
189.333	0.90011	189.333	0.89988	189.333	0.86078
189.5	0.90011	189.5	0.89988	189.5	0.86078
189.667	0.89984	189.667	0.89988	189.667	0.86078
189.833	0.89984	189.833	0.89988	189.833	0.86054
190	0.89956	190	0.89988	190	0.86054
190.167	0.89956	190.167	0.89988	190.167	0.86054
190.333	0.89929	190.333	0.89967	190.333	0.86054
190.5	0.89901	190.5	0.89967	190.5	0.86054
190.667	0.89901	190.667	0.89967	190.667	0.86054
190.833	0.89874	190.833	0.89967	190.833	0.86054
191	0.89874	191	0.89967	191	0.86054
191.167	0.89846	191.167	0.89967	191.167	0.86054
191.333	0.89819	191.333	0.89967	191.333	0.86054
191.5	0.89819	191.5	0.89967	191.5	0.86054
191.667	0.89791	191.667	0.89967	191.667	0.86054
191.833	0.89791	191.833	0.89967	191.833	0.8603
192	0.89764	192	0.89967	192	0.8603
192.167	0.89764	192.167	0.89967	192.167	0.86006
192.333	0.89737	192.333	0.89967	192.333	0.86006
192.5	0.89709	192.5	0.89947	192.5	0.86006
192.667	0.89709	192.667	0.89947	192.667	0.86006
192.833	0.89682	192.833	0.89947	192.833	0.86006
193	0.89654	193	0.89947	193	0.86006
193.167	0.89654	193.167	0.89947	193.167	0.86006
193.333	0.89627	193.333	0.89947	193.333	0.86006
193.5	0.89627	193.5	0.89947	193.5	0.86006
193.667	0.89599	193.667	0.89947	193.667	0.86006
193.833	0.89572	193.833	0.89947	193.833	0.86006
194	0.89572	194	0.89947	194	0.85982
194.167	0.89544	194.167	0.89947	194.167	0.85982
194.333	0.89544	194.333	0.89947	194.333	0.85982
194.5	0.89517	194.5	0.89947	194.5	0.85982
194.667	0.8949	194.667	0.89927	194.667	0.85958
194.833	0.8949	194.833	0.89927	194.833	0.85958
195	0.89462	195	0.89927	195	0.85958
195.167	0.89435	195.167	0.89927	195.167	0.85958
195.333	0.89435	195.333	0.89927	195.333	0.85958
195.5	0.89407	195.5	0.89927	195.5	0.85958
195.667	0.8938	195.667	0.89927	195.667	0.85958
195.833	0.8938	195.833	0.89927	195.833	0.85958
196	0.89352	196	0.89927	196	0.85958
196.167	0.89352	196.167	0.89927	196.167	0.85934
196.333	0.89325	196.333	0.89927	196.333	0.85934
196.5	0.89297	196.5	0.89927	196.5	0.8591
196.667	0.89297	196.667	0.89927	196.667	0.8591
196.833	0.8927	196.833	0.89906	196.833	0.8591
197	0.89243	197	0.89906	197	0.8591
197.167	0.89243	197.167	0.89906	197.167	0.8591
197.333	0.89215	197.333	0.89906	197.333	0.8591
197.5	0.89188	197.5	0.89906	197.5	0.8591
197.667	0.89188	197.667	0.89906	197.667	0.8591
197.833	0.8916	197.833	0.89906	197.833	0.8591
198	0.89133	198	0.89906	198	0.8591
198.167	0.89133	198.167	0.89906	198.167	0.8591
198.333	0.89105	198.333	0.89906	198.333	0.85886
198.5	0.89078	198.5	0.89906	198.5	0.85862
198.667	0.89078	198.667	0.89906	198.667	0.85862
198.833	0.8905	198.833	0.89906	198.833	0.85862
199	0.89023	199	0.89886	199	0.85862
199.167	0.89023	199.167	0.89886	199.167	0.85862
199.333	0.88996	199.333	0.89886	199.333	0.85862
199.5	0.88968	199.5	0.89886	199.5	0.85862
199.667	0.88968	199.667	0.89886	199.667	0.85862
199.833	0.88941	199.833	0.89886	199.833	0.85838
200	0.88913	200	0.89886	200	0.85838
200.167	0.88913	200.167	0.89886	200.167	0.85838
200.333	0.88886	200.333	0.89886	200.333	0.85838
200.5	0.88858	200.5	0.89886	200.5	0.85814
200.667	0.88858	200.667	0.89886	200.667	0.85814
200.833	0.88831	200.833	0.89886	200.833	0.85814
201	0.88804	201	0.89886	201	0.85814
201.167	0.88804	201.167	0.89886	201.167	0.8579
201.333	0.88776	201.333	0.89865	201.333	0.8579
201.5	0.88749	201.5	0.89865	201.5	0.8579
201.667	0.88749	201.667	0.89865	201.667	0.8579
201.833	0.88721	201.833	0.89865	201.833	0.8579
202	0.88694	202	0.89865	202	0.8579
202.167	0.88666	202.167	0.89865	202.167	0.8579
202.333	0.88666	202.333	0.89865	202.333	0.8579
202.5	0.88639	202.5	0.89865	202.5	0.85766
202.667	0.88611	202.667	0.89865	202.667	0.85766
202.833	0.88611	202.833	0.89865	202.833	0.85742
203	0.88584	203	0.89865	203	0.85742
203.167	0.88557	203.167	0.89865	203.167	0.85742
203.333	0.88557	203.333	0.89865	203.333	0.85742
203.5	0.88529	203.5	0.89865	203.5	0.85742
203.667	0.88502	203.667	0.89865	203.667	0.85742
203.833	0.88474	203.833	0.89865	203.833	0.85718
204	0.88474	204	0.89865	204	0.85718
204.167	0.88447	204.167	0.89865	204.167	0.85718
204.333	0.88419	204.333	0.89865	204.333	0.85718
204.5	0.88392	204.5	0.89865	204.5	0.85718
204.667	0.88392	204.667	0.89865	204.667	0.85718
204.833	0.88364	204.833	0.89865	204.833	0.85694
205	0.88337	205	0.89865	205	0.8567
205.167	0.88337	205.167	0.89865	205.167	0.8567
205.333	0.8831	205.333	0.89865	205.333	0.8567
205.5	0.88282	205.5	0.89865	205.5	0.8567
205.667	0.88255	205.667	0.89845	205.667	0.8567
205.833	0.88227	205.833	0.89845	205.833	0.8567
206	0.88227	206	0.89845	206	0.85646
206.167	0.882	206.167	0.89845	206.167	0.85646
206.333	0.88172	206.333	0.89845	206.333	0.85646
206.5	0.88145	206.5	0.89845	206.5	0.85646
206.667	0.88117	206.667	0.89845	206.667	0.85646
206.833	0.88117	206.833	0.89845	206.833	0.85622
207	0.8809	207	0.89845	207	0.85622
207.167	0.88063	207.167	0.89845	207.167	0.85622
207.333	0.88035	207.333	0.89845	207.333	0.85598
207.5	0.88008	207.5	0.89845	207.5	0.85598
207.667	0.88008	207.667	0.89845	207.667	0.85598
207.833	0.8798	207.833	0.89845	207.833	0.85574
208	0.87953	208	0.89845	208	0.85574
208.167	0.87925	208.167	0.89845	208.167	0.85574
208.333	0.87898	208.333	0.89845	208.333	0.85574
208.5	0.8787	208.5	0.89845	208.5	0.85574
208.667	0.87843	208.667	0.89845	208.667	0.8555
208.833	0.87843	208.833	0.89845	208.833	0.8555
209	0.87816	209	0.89845	209	0.8555
209.167	0.87788	209.167	0.89845	209.167	0.8555
209.333	0.87761	209.333	0.89845	209.333	0.85526
209.5	0.87733	209.5	0.89845	209.5	0.85526
209.667	0.87706	209.667	0.89845	209.667	0.85502
209.833	0.87678	209.833	0.89845	209.833	0.85502
210	0.87651	210	0.89845	210	0.85502
210.167	0.87623	210.167	0.89845	210.167	0.85502
210.333	0.87596	210.333	0.89845	210.333	0.85478
210.5	0.87569	210.5	0.89845	210.5	0.85478
210.667	0.87541	210.667	0.89845	210.667	0.85478
210.833	0.87514	210.833	0.89845	210.833	0.85478
211	0.87486	211	0.89845	211	0.85454
211.167	0.87459	211.167	0.89845	211.167	0.85454
211.333	0.87431	211.333	0.89845	211.333	0.85454
211.5	0.87431	211.5	0.89845	211.5	0.85454
211.667	0.87404	211.667	0.89845	211.667	0.8543
211.833	0.87377	211.833	0.89845	211.833	0.8543
212	0.87349	212	0.89845	212	0.85406
212.167	0.87322	212.167	0.89845	212.167	0.85406
212.333	0.87294	212.333	0.89845	212.333	0.85406
212.5	0.87267	212.5	0.89845	212.5	0.85406
212.667	0.87239	212.667	0.89825	212.667	0.85382
212.833	0.87212	212.833	0.89825	212.833	0.85382
213	0.87184	213	0.89825	213	0.85382
213.167	0.87157	213.167	0.89825	213.167	0.85382
213.333	0.87102	213.333	0.89825	213.333	0.85358
213.5	0.87075	213.5	0.89825	213.5	0.85358
213.667	0.87047	213.667	0.89825	213.667	0.85358
213.833	0.8702	213.833	0.89825	213.833	0.85334
214	0.86992	214	0.89825	214	0.85334
214.167	0.86965	214.167	0.89825	214.167	0.8531
214.333	0.86937	214.333	0.89825	214.333	0.8531
214.5	0.8691	214.5	0.89825	214.5	0.8531
214.667	0.86883	214.667	0.89825	214.667	0.85286
214.833	0.86828	214.833	0.89825	214.833	0.85286
215	0.868	215	0.89825	215	0.85286
215.167	0.86773	215.167	0.89825	215.167	0.85286
215.333	0.86745	215.333	0.89825	215.333	0.85262
215.5	0.86718	215.5	0.89825	215.5	0.85262
215.667	0.8669	215.667	0.89825	215.667	0.85262
215.833	0.86663	215.833	0.89825	215.833	0.85238
216	0.86608	216	0.89825	216	0.85238
216.167	0.86581	216.167	0.89825	216.167	0.85238
216.333	0.86553	216.333	0.89825	216.333	0.85214
216.5	0.86526	216.5	0.89825	216.5	0.85214
216.667	0.86471	216.667	0.89825	216.667	0.8519
216.833	0.86443	216.833	0.89825	216.833	0.8519
217	0.86416	217	0.89825	217	0.8519
217.167	0.86389	217.167	0.89825	217.167	0.85166
217.333	0.86361	217.333	0.89804	217.333	0.85166
217.5	0.86306	217.5	0.89804	217.5	0.85166
217.667	0.86279	217.667	0.89825	217.667	0.85142
217.833	0.86251	217.833	0.89825	217.833	0.85142
218	0.86224	218	0.89825	218	0.85142
218.167	0.86169	218.167	0.89825	218.167	0.85118
218.333	0.86142	218.333	0.89825	218.333	0.85118
218.5	0.86114	218.5	0.89825	218.5	0.85118
218.667	0.86059	218.667	0.89825	218.667	0.85094
218.833	0.86032	218.833	0.89825	218.833	0.85094
219	0.85977	219	0.89825	219	0.8507
219.167	0.8595	219.167	0.89825	219.167	0.8507
219.333	0.85922	219.333	0.89825	219.333	0.85046
219.5	0.85867	219.5	0.89825	219.5	0.85046
219.667	0.8584	219.667	0.89804	219.667	0.85046
219.833	0.85785	219.833	0.89804	219.833	0.85022
220	0.85757	220	0.89804	220	0.85022
220.167	0.8573	220.167	0.89804	220.167	0.85022
220.333	0.85675	220.333	0.89804	220.333	0.84998
220.5	0.85648	220.5	0.89804	220.5	0.84998
220.667	0.85593	220.667	0.89804	220.667	0.84998
220.833	0.85565	220.833	0.89804	220.833	0.84974
221	0.8551	221	0.89804	221	0.84974
221.167	0.85483	221.167	0.89804	221.167	0.84974
221.333	0.85428	221.333	0.89804	221.333	0.8495
221.5	0.85401	221.5	0.89804	221.5	0.84926
221.667	0.85346	221.667	0.89804	221.667	0.84926
221.833	0.85318	221.833	0.89804	221.833	0.84926
222	0.85263	222	0.89804	222	0.84902
222.167	0.85209	222.167	0.89804	222.167	0.84902
222.333	0.85181	222.333	0.89804	222.333	0.84878
222.5	0.85126	222.5	0.89804	222.5	0.84878
222.667	0.85099	222.667	0.89804	222.667	0.84878
222.833	0.85044	222.833	0.89804	222.833	0.84854
223	0.84989	223	0.89804	223	0.84854
223.167	0.84962	223.167	0.89804	223.167	0.8483
223.333	0.84907	223.333	0.89804	223.333	0.8483
223.5	0.84852	223.5	0.89804	223.5	0.8483
223.667	0.84824	223.667	0.89804	223.667	0.84806
223.833	0.84769	223.833	0.89804	223.833	0.84806
224	0.84715	224	0.89804	224	0.84782
224.167	0.84687	224.167	0.89804	224.167	0.84782
224.333	0.84632	224.333	0.89804	224.333	0.84758
224.5	0.84577	224.5	0.89784	224.5	0.84758
224.667	0.84523	224.667	0.89784	224.667	0.84734
224.833	0.84495	224.833	0.89784	224.833	0.84734
225	0.8444	225	0.89784	225	0.8471
225.167	0.84385	225.167	0.89784	225.167	0.8471
225.333	0.8433	225.333	0.89784	225.333	0.8471
225.5	0.84303	225.5	0.89784	225.5	0.84686
225.667	0.84248	225.667	0.89784	225.667	0.84686
225.833	0.84193	225.833	0.89784	225.833	0.84662
226	0.84138	226	0.89784	226	0.84662
226.167	0.84083	226.167	0.89784	226.167	0.84638
226.333	0.84029	226.333	0.89784	226.333	0.84638
226.5	0.83974	226.5	0.89784	226.5	0.84614
226.667	0.83919	226.667	0.89784	226.667	0.84614
226.833	0.83891	226.833	0.89784	226.833	0.84614
227	0.83836	227	0.89784	227	0.8459
227.167	0.83782	227.167	0.89784	227.167	0.8459
227.333	0.83727	227.333	0.89784	227.333	0.84566
227.5	0.83672	227.5	0.89784	227.5	0.84566
227.667	0.83617	227.667	0.89784	227.667	0.84542
227.833	0.83562	227.833	0.89784	227.833	0.84542
228	0.83507	228	0.89784	228	0.84518
228.167	0.83452	228.167	0.89784	228.167	0.84518
228.333	0.83397	228.333	0.89784	228.333	0.84494
228.5	0.83342	228.5	0.89784	228.5	0.84494
228.667	0.83288	228.667	0.89784	228.667	0.8447
228.833	0.83233	228.833	0.89784	228.833	0.8447
229	0.83178	229	0.89784	229	0.84446
229.167	0.83123	229.167	0.89784	229.167	0.84446
229.333	0.83068	229.333	0.89784	229.333	0.84446
229.5	0.83013	229.5	0.89763	229.5	0.84422
229.667	0.82931	229.667	0.89763	229.667	0.84422
229.833	0.82876	229.833	0.89763	229.833	0.84398
230	0.82821	230	0.89763	230	0.84398
230.167	0.82766	230.167	0.89763	230.167	0.84373
230.333	0.82711	230.333	0.89763	230.333	0.84373
230.5	0.82656	230.5	0.89763	230.5	0.84349
230.667	0.82602	230.667	0.89763	230.667	0.84349
230.833	0.82519	230.833	0.89763	230.833	0.84325
231	0.82464	231	0.89763	231	0.84325
231.167	0.82409	231.167	0.89763	231.167	0.84301
231.333	0.82355	231.333	0.89763	231.333	0.84277
231.5	0.82272	231.5	0.89763	231.5	0.84277
231.667	0.82217	231.667	0.89763	231.667	0.84253
231.833	0.82162	231.833	0.89763	231.833	0.84253
232	0.82108	232	0.89743	232	0.84229
232.167	0.82025	232.167	0.89743	232.167	0.84229
232.333	0.8197	232.333	0.89743	232.333	0.84205
232.5	0.81915	232.5	0.89743	232.5	0.84205
232.667	0.81861	232.667	0.89743	232.667	0.84181
232.833	0.81778	232.833	0.89743	232.833	0.84181
233	0.81723	233	0.89743	233	0.84157
233.167	0.81668	233.167	0.89743	233.167	0.84157
233.333	0.81586	233.333	0.89743	233.333	0.84133
233.5	0.81531	233.5	0.89743	233.5	0.84109
233.667	0.81476	233.667	0.89743	233.667	0.84109
233.833	0.81394	233.833	0.89743	233.833	0.84085
234	0.81339	234	0.89743	234	0.84085
234.167	0.81257	234.167	0.89743	234.167	0.84061
234.333	0.81202	234.333	0.89743	234.333	0.84061
234.5	0.8112	234.5	0.89723	234.5	0.84037
234.667	0.81065	234.667	0.89723	234.667	0.84037
234.833	0.8101	234.833	0.89723	234.833	0.84013
235	0.80928	235	0.89723	235	0.83989
235.167	0.80873	235.167	0.89723	235.167	0.83989
235.333	0.8079	235.333	0.89723	235.333	0.83965
235.5	0.80735	235.5	0.89723	235.5	0.83965
235.667	0.80681	235.667	0.89723	235.667	0.83941
235.833	0.80598	235.833	0.89723	235.833	0.83941
236	0.80543	236	0.89723	236	0.83917
236.167	0.80461	236.167	0.89723	236.167	0.83917
236.333	0.80406	236.333	0.89723	236.333	0.83893
236.5	0.80324	236.5	0.89723	236.5	0.83869
236.667	0.80241	236.667	0.89723	236.667	0.83869
236.833	0.80187	236.833	0.89723	236.833	0.83845
237	0.80104	237	0.89702	237	0.83845
237.167	0.80049	237.167	0.89702	237.167	0.83821
237.333	0.79967	237.333	0.89702	237.333	0.83797
237.5	0.79912	237.5	0.89702	237.5	0.83797
237.667	0.7983	237.667	0.89702	237.667	0.83773
237.833	0.79775	237.833	0.89702	237.833	0.83773
238	0.79693	238	0.89702	238	0.83749
238.167	0.79638	238.167	0.89702	238.167	0.83725
238.333	0.79555	238.333	0.89702	238.333	0.83725
238.5	0.79473	238.5	0.89702	238.5	0.83701
238.667	0.79418	238.667	0.89702	238.667	0.83701
238.833	0.79336	238.833	0.89702	238.833	0.83677
239	0.79254	239	0.89702	239	0.83653
239.167	0.79199	239.167	0.89702	239.167	0.83653
239.333	0.79116	239.333	0.89702	239.333	0.83629
239.5	0.79061	239.5	0.89682	239.5	0.83629
239.667	0.78979	239.667	0.89682	239.667	0.83605
239.833	0.78897	239.833	0.89682	239.833	0.83581
240	0.78842	240	0.89682	240	0.83581
240.167	0.7876	240.167	0.89682	240.167	0.83557
240.333	0.78677	240.333	0.89682	240.333	0.83557
240.5	0.78622	240.5	0.89682	240.5	0.83533
240.667	0.7854	240.667	0.89682	240.667	0.83509
240.833	0.78458	240.833	0.89682	240.833	0.83509
241	0.78403	241	0.89682	241	0.83485
241.167	0.78321	241.167	0.89682	241.167	0.83461
241.333	0.78238	241.333	0.89682	241.333	0.83461
241.5	0.78183	241.5	0.89682	241.5	0.83437
241.667	0.78101	241.667	0.89662	241.667	0.83437
241.833	0.78019	241.833	0.89662	241.833	0.83413
242	0.77964	242	0.89662	242	0.83389
242.167	0.77881	242.167	0.89641	242.167	0.83389
242.333	0.77799	242.333	0.89641	242.333	0.83365
242.5	0.77717	242.5	0.89641	242.5	0.83341
242.667	0.77662	242.667	0.89641	242.667	0.83341
242.833	0.7758	242.833	0.89641	242.833	0.83317
243	0.77497	243	0.89641	243	0.83293
243.167	0.77415	243.167	0.89641	243.167	0.83293
243.333	0.7736	243.333	0.89641	243.333	0.83269
243.5	0.77278	243.5	0.89641	243.5	0.83245
243.667	0.77195	243.667	0.89621	243.667	0.83245
243.833	0.77141	243.833	0.89621	243.833	0.83221
244	0.77058	244	0.89621	244	0.83197
244.167	0.76976	244.167	0.89621	244.167	0.83197
244.333	0.76894	244.333	0.89621	244.333	0.83173
244.5	0.76839	244.5	0.89621	244.5	0.83149
244.667	0.76756	244.667	0.89621	244.667	0.83149
244.833	0.76674	244.833	0.896	244.833	0.83125
245	0.76592	245	0.896	245	0.83101
245.167	0.76537	245.167	0.8958	245.167	0.83101
245.333	0.76454	245.333	0.8958	245.333	0.83077
245.5	0.76372	245.5	0.8958	245.5	0.83053
245.667	0.7629	245.667	0.8958	245.667	0.83053
245.833	0.76207	245.833	0.8958	245.833	0.83029
246	0.76153	246	0.8958	246	0.83005
246.167	0.7607	246.167	0.8958	246.167	0.83005
246.333	0.75988	246.333	0.8956	246.333	0.82981
246.5	0.75906	246.5	0.8956	246.5	0.82957
246.667	0.75851	246.667	0.8956	246.667	0.82933
246.833	0.75768	246.833	0.8956	246.833	0.82933
247	0.75686	247	0.8956	247	0.82909
247.167	0.75604	247.167	0.8956	247.167	0.82885
247.333	0.75549	247.333	0.89539	247.333	0.82885
247.5	0.75467	247.5	0.89519	247.5	0.82861
247.667	0.75384	247.667	0.89519	247.667	0.82837
247.833	0.75302	247.833	0.89519	247.833	0.82837
248	0.75247	248	0.89519	248	0.82813
248.167	0.75165	248.167	0.89519	248.167	0.82789
248.333	0.75082	248.333	0.89498	248.333	0.82789
248.5	0.75	248.5	0.89498	248.5	0.82765
248.667	0.74918	248.667	0.89498	248.667	0.82741
248.833	0.74863	248.833	0.89498	248.833	0.82717
249	0.7478	249	0.89498	249	0.82717
249.167	0.74698	249.167	0.89478	249.167	0.82693
249.333	0.74616	249.333	0.89478	249.333	0.82669
249.5	0.74561	249.5	0.89478	249.5	0.82645
249.667	0.74479	249.667	0.89478	249.667	0.82645
249.833	0.74396	249.833	0.89458	249.833	0.82621
250	0.74314	250	0.89458	250	0.82597
250.167	0.74259	250.167	0.89437	250.167	0.82573
250.333	0.74177	250.333	0.89437	250.333	0.82573
250.5	0.74094	250.5	0.89437	250.5	0.82549
250.667	0.74012	250.667	0.89417	250.667	0.82525
250.833	0.73957	250.833	0.89417	250.833	0.82501
251	0.73875	251	0.89417	251	0.82501
251.167	0.73793	251.167	0.89396	251.167	0.82477
251.333	0.7371	251.333	0.89396	251.333	0.82453
251.5	0.73655	251.5	0.89396	251.5	0.82429
251.667	0.73573	251.667	0.89396	251.667	0.82429
251.833	0.73491	251.833	0.89376	251.833	0.82405
252	0.73436	252	0.89376	252	0.82381
252.167	0.73353	252.167	0.89356	252.167	0.82357
252.333	0.73271	252.333	0.89356	252.333	0.82333
252.5	0.73189	252.5	0.89356	252.5	0.82333
252.667	0.73134	252.667	0.89335	252.667	0.82309
252.833	0.73052	252.833	0.89335	252.833	0.82285
253	0.72969	253	0.89315	253	0.82261
253.167	0.72914	253.167	0.89315	253.167	0.82237
253.333	0.72832	253.333	0.89315	253.333	0.82213
253.5	0.7275	253.5	0.89294	253.5	0.82213
253.667	0.72667	253.667	0.89294	253.667	0.82189
253.833	0.72613	253.833	0.89274	253.833	0.82165
254	0.7253	254	0.89274	254	0.82141
254.167	0.72448	254.167	0.89254	254.167	0.82117
254.333	0.72393	254.333	0.89254	254.333	0.82117
254.5	0.72311	254.5	0.89254	254.5	0.82093
254.667	0.72228	254.667	0.89233	254.667	0.82069
254.833	0.72173	254.833	0.89233	254.833	0.82045
255	0.72091	255	0.89213	255	0.82021
255.167	0.72036	255.167	0.89213	255.167	0.82021
255.333	0.71954	255.333	0.89192	255.333	0.81997
255.5	0.71872	255.5	0.89192	255.5	0.81973
255.667	0.71817	255.667	0.89172	255.667	0.81949
255.833	0.71734	255.833	0.89172	255.833	0.81925
256	0.71652	256	0.89152	256	0.81901
256.167	0.71597	256.167	0.89131	256.167	0.81877
256.333	0.71515	256.333	0.89131	256.333	0.81853
256.5	0.7146	256.5	0.89111	256.5	0.81853
256.667	0.71378	256.667	0.89091	256.667	0.81829
256.833	0.71295	256.833	0.89091	256.833	0.81805
257	0.7124	257	0.8907	257	0.81781
257.167	0.71158	257.167	0.8907	257.167	0.81757
257.333	0.71103	257.333	0.8905	257.333	0.81733
257.5	0.71021	257.5	0.89029	257.5	0.81709
257.667	0.70966	257.667	0.89029	257.667	0.81685
257.833	0.70884	257.833	0.89009	257.833	0.81661
258	0.70801	258	0.89009	258	0.81661
258.167	0.70746	258.167	0.88989	258.167	0.81637
258.333	0.70664	258.333	0.88968	258.333	0.81613
258.5	0.70609	258.5	0.88968	258.5	0.81589
258.667	0.70527	258.667	0.88948	258.667	0.81565
258.833	0.70472	258.833	0.88927	258.833	0.81541
259	0.7039	259	0.88907	259	0.81517
259.167	0.70335	259.167	0.88907	259.167	0.81493
259.333	0.70252	259.333	0.88887	259.333	0.81469
259.5	0.70198	259.5	0.88866	259.5	0.81445
259.667	0.70115	259.667	0.88846	259.667	0.81421
259.833	0.7006	259.833	0.88846	259.833	0.81397
260	0.69978	260	0.88825	260	0.81373
260.167	0.69923	260.167	0.88805	260.167	0.81349
260.333	0.69868	260.333	0.88785	260.333	0.81325
260.5	0.69786	260.5	0.88764	260.5	0.81301
260.667	0.69731	260.667	0.88744	260.667	0.81277
260.833	0.69649	260.833	0.88723	260.833	0.81253
261	0.69594	261	0.88723	261	0.81229
261.167	0.69512	261.167	0.88703	261.167	0.81205
261.333	0.69457	261.333	0.88683	261.333	0.81181
261.5	0.69402	261.5	0.88662	261.5	0.81157
261.667	0.69319	261.667	0.88642	261.667	0.81133
261.833	0.69265	261.833	0.88622	261.833	0.81109
262	0.69182	262	0.88601	262	0.81085
262.167	0.69127	262.167	0.88581	262.167	0.81061
262.333	0.69072	262.333	0.8856	262.333	0.81037
262.5	0.6899	262.5	0.8854	262.5	0.81013
262.667	0.68935	262.667	0.8852	262.667	0.80989
262.833	0.6888	262.833	0.88499	262.833	0.80965
263	0.68798	263	0.88479	263	0.80941
263.167	0.68743	263.167	0.88438	263.167	0.80917
263.333	0.68688	263.333	0.88418	263.333	0.80893
263.5	0.68606	263.5	0.88397	263.5	0.80869
263.667	0.68551	263.667	0.88377	263.667	0.80845
263.833	0.68496	263.833	0.88356	263.833	0.80797
264	0.68414	264	0.88316	264	0.80773
264.167	0.68359	264.167	0.88295	264.167	0.80749
264.333	0.68304	264.333	0.88275	264.333	0.80725
264.5	0.68249	264.5	0.88234	264.5	0.80701
264.667	0.68167	264.667	0.88214	264.667	0.80677
264.833	0.68112	264.833	0.88193	264.833	0.80653
265	0.68057	265	0.88153	265	0.80629
265.167	0.68002	265.167	0.88132	265.167	0.80581
265.333	0.6792	265.333	0.88112	265.333	0.80557
265.5	0.67865	265.5	0.88071	265.5	0.80533
265.667	0.6781	265.667	0.88051	265.667	0.80509
265.833	0.67755	265.833	0.8801	265.833	0.80485
266	0.677	266	0.87969	266	0.80437
266.167	0.67618	266.167	0.87949	266.167	0.80413
266.333	0.67563	266.333	0.87908	266.333	0.80389
266.5	0.67508	266.5	0.87887	266.5	0.80365
266.667	0.67453	266.667	0.87847	266.667	0.80341
266.833	0.67398	266.833	0.87806	266.833	0.80293
267	0.67344	267	0.87765	267	0.80269
267.167	0.67289	267.167	0.87745	267.167	0.80245
267.333	0.67234	267.333	0.87704	267.333	0.80221
267.5	0.67151	267.5	0.87663	267.5	0.80173
267.667	0.67097	267.667	0.87622	267.667	0.80149
267.833	0.67042	267.833	0.87582	267.833	0.80125
268	0.66987	268	0.87541	268	0.80077
268.167	0.66932	268.167	0.875	268.167	0.80053
268.333	0.66877	268.333	0.87459	268.333	0.80029
268.5	0.66822	268.5	0.87418	268.5	0.79981
268.667	0.66767	268.667	0.87378	268.667	0.79957
268.833	0.66712	268.833	0.87337	268.833	0.79933
269	0.66658	269	0.87296	269	0.79885
269.167	0.66603	269.167	0.87255	269.167	0.79861
269.333	0.66548	269.333	0.87194	269.333	0.79813
269.5	0.66493	269.5	0.87153	269.5	0.79789
269.667	0.66438	269.667	0.87113	269.667	0.79765
269.833	0.66383	269.833	0.87051	269.833	0.79717
270	0.66328	270	0.87011	270	0.79693
270.167	0.66246	270.167	0.86949	270.167	0.79645
270.333	0.66218	270.333	0.86909	270.333	0.79621
270.5	0.66164	270.5	0.86847	270.5	0.79573
270.667	0.66109	270.667	0.86807	270.667	0.79549
270.833	0.66054	270.833	0.86746	270.833	0.79501
271	0.65999	271	0.86684	271	0.79477
271.167	0.65944	271.167	0.86623	271.167	0.79429
271.333	0.65889	271.333	0.86562	271.333	0.79405
271.5	0.65834	271.5	0.86521	271.5	0.79357
271.667	0.65779	271.667	0.8646	271.667	0.79333
271.833	0.65724	271.833	0.86399	271.833	0.79285
272	0.6567	272	0.86338	272	0.79237
272.167	0.65615	272.167	0.86277	272.167	0.79213
272.333	0.6556	272.333	0.86195	272.333	0.79165
272.5	0.65505	272.5	0.86134	272.5	0.79117
272.667	0.6545	272.667	0.86073	272.667	0.79093
272.833	0.65395	272.833	0.86011	272.833	0.79045
273	0.6534	273	0.8593	273	0.78997
273.167	0.65285	273.167	0.85869	273.167	0.78973
273.333	0.65258	273.333	0.85787	273.333	0.78925
273.5	0.65203	273.5	0.85726	273.5	0.78877
273.667	0.65148	273.667	0.85644	273.667	0.78853
273.833	0.65093	273.833	0.85563	273.833	0.78805
274	0.65038	274	0.85481	274	0.78757
274.167	0.64984	274.167	0.854	274.167	0.78709
274.333	0.64956	274.333	0.85338	274.333	0.78661
274.5	0.64901	274.5	0.85257	274.5	0.78637
274.667	0.64846	274.667	0.85175	274.667	0.78589
274.833	0.64791	274.833	0.85094	274.833	0.78541
275	0.64737	275	0.84992	275	0.78493
275.167	0.64682	275.167	0.8491	275.167	0.78445
275.333	0.64654	275.333	0.84829	275.333	0.78397
275.5	0.64599	275.5	0.84727	275.5	0.78349
275.667	0.64544	275.667	0.84645	275.667	0.78301
275.833	0.6449	275.833	0.84564	275.833	0.78253
276	0.64435	276	0.84462	276	0.78205
276.167	0.6438	276.167	0.8436	276.167	0.78157
276.333	0.64352	276.333	0.84278	276.333	0.78108
276.5	0.64297	276.5	0.84176	276.5	0.7806
276.667	0.64243	276.667	0.84074	276.667	0.78012
276.833	0.64188	276.833	0.83972	276.833	0.77964
277	0.6416	277	0.8387	277	0.77916
277.167	0.64105	277.167	0.83768	277.167	0.77868
277.333	0.6405	277.333	0.83666	277.333	0.7782
277.5	0.63996	277.5	0.83544	277.5	0.77772
277.667	0.63968	277.667	0.83442	277.667	0.777
277.833	0.63913	277.833	0.8334	277.833	0.77652
278	0.63858	278	0.83218	278	0.77604
278.167	0.63804	278.167	0.83095	278.167	0.77556
278.333	0.63776	278.333	0.82973	278.333	0.77508
278.5	0.63721	278.5	0.82871	278.5	0.77436
278.667	0.63666	278.667	0.82749	278.667	0.77388
278.833	0.63611	278.833	0.82626	278.833	0.7734
279	0.63584	279	0.82484	279	0.77268
279.167	0.63529	279.167	0.82361	279.167	0.7722
279.333	0.63474	279.333	0.82239	279.333	0.77172
279.5	0.63419	279.5	0.82096	279.5	0.771
279.667	0.63392	279.667	0.81954	279.667	0.77052
279.833	0.63337	279.833	0.81811	279.833	0.7698
280	0.63282	280	0.81688	280	0.76932
280.167	0.63255	280.167	0.81546	280.167	0.7686
280.333	0.632	280.333	0.81383	280.333	0.76812
280.5	0.63145	280.5	0.8124	280.5	0.7674
280.667	0.63117	280.667	0.81097	280.667	0.76668
280.833	0.63063	280.833	0.80934	280.833	0.7662
281	0.63008	281	0.80771	281	0.76548
281.167	0.6298	281.167	0.80628	281.167	0.76476
281.333	0.62925	281.333	0.80445	281.333	0.76428
281.5	0.6287	281.5	0.80281	281.5	0.76356
281.667	0.62816	281.667	0.80118	281.667	0.76284
281.833	0.62788	281.833	0.79955	281.833	0.76212
282	0.62733	282	0.79792	282	0.76164
282.167	0.62706	282.167	0.79608	282.167	0.76092
282.333	0.62651	282.333	0.79425	282.333	0.7602
282.5	0.62596	282.5	0.79262	282.5	0.75948
282.667	0.62541	282.667	0.79078	282.667	0.75876
282.833	0.62514	282.833	0.78895	282.833	0.75804
283	0.62459	283	0.78691	283	0.75732
283.167	0.62431	283.167	0.78507	283.167	0.7566
283.333	0.62377	283.333	0.78324	283.333	0.75588
283.5	0.62322	283.5	0.7812	283.5	0.75516
283.667	0.62294	283.667	0.77916	283.667	0.75444
283.833	0.62239	283.833	0.77712	283.833	0.75372
284	0.62184	284	0.77508	284	0.75276
284.167	0.62157	284.167	0.77304	284.167	0.75204
284.333	0.62102	284.333	0.7708	284.333	0.75132
284.5	0.62047	284.5	0.76856	284.5	0.75036
284.667	0.6202	284.667	0.76652	284.667	0.74964
284.833	0.61965	284.833	0.76427	284.833	0.74892
285	0.61937	285	0.76203	285	0.74796
285.167	0.61883	285.167	0.75979	285.167	0.74724
285.333	0.61828	285.333	0.75754	285.333	0.74628
285.5	0.618	285.5	0.7551	285.5	0.74556
285.667	0.61745	285.667	0.75285	285.667	0.7446
285.833	0.6169	285.833	0.75041	285.833	0.74388
286	0.61663	286	0.74816	286	0.74292
286.167	0.61608	286.167	0.74572	286.167	0.74196
286.333	0.61553	286.333	0.74327	286.333	0.741
286.5	0.61526	286.5	0.74082	286.5	0.74028
286.667	0.61471	286.667	0.73838	286.667	0.73932
286.833	0.61443	286.833	0.73573	286.833	0.73836
287	0.61389	287	0.73348	287	0.7374
287.167	0.61334	287.167	0.73083	287.167	0.73644
287.333	0.61306	287.333	0.72838	287.333	0.73548
287.5	0.61251	287.5	0.72573	287.5	0.73452
287.667	0.61224	287.667	0.72329	287.667	0.73332
287.833	0.61169	287.833	0.72064	287.833	0.73236
288	0.61114	288	0.71819	288	0.7314
288.167	0.61087	288.167	0.71554	288.167	0.73044
288.333	0.61032	288.333	0.71289	288.333	0.72924
288.5	0.61004	288.5	0.71044	288.5	0.72828
288.667	0.6095	288.667	0.70799	288.667	0.72732
288.833	0.60895	288.833	0.70534	288.833	0.72612
289	0.60867	289	0.70269	289	0.72516
289.167	0.60812	289.167	0.70004	289.167	0.72396
289.333	0.60785	289.333	0.69759	289.333	0.72276
289.5	0.6073	289.5	0.69494	289.5	0.7218
289.667	0.60675	289.667	0.6925	289.667	0.7206
289.833	0.60648	289.833	0.69005	289.833	0.7194
290	0.60593	290	0.6876	290	0.71819
290.167	0.60565	290.167	0.68475	290.167	0.71699
290.333	0.6051	290.333	0.6821	290.333	0.71579
290.5	0.60483	290.5	0.67945	290.5	0.71459
290.667	0.60428	290.667	0.67679	290.667	0.71339
290.833	0.60373	290.833	0.67435	290.833	0.71219
291	0.60346	291	0.67231	291	0.71075
291.167	0.60291	291.167	0.66986	291.167	0.70955
291.333	0.60263	291.333	0.66762	291.333	0.70835
291.5	0.60209	291.5	0.66538	291.5	0.70691
291.667	0.60154	291.667	0.66313	291.667	0.70571
291.833	0.60126	291.833	0.66089	291.833	0.70451
292	0.60071	292	0.65844	292	0.70307
292.167	0.60044	292.167	0.65579	292.167	0.70163
292.333	0.59989	292.333	0.65334	292.333	0.70043
292.5	0.59934	292.5	0.65069	292.5	0.69899
292.667	0.59907	292.667	0.64845	292.667	0.69755
292.833	0.59852	292.833	0.646	292.833	0.69611
293	0.59824	293	0.64376	293	0.69467
293.167	0.59769	293.167	0.64152	293.167	0.69323
293.333	0.59742	293.333	0.63948	293.333	0.69179
293.5	0.59687	293.5	0.63744	293.5	0.69035
293.667	0.59632	293.667	0.6352	293.667	0.68891
293.833	0.59605	293.833	0.63316	293.833	0.68747
294	0.5955	294	0.63091	294	0.68603
294.167	0.59523	294.167	0.62887	294.167	0.68435
294.333	0.59468	294.333	0.62663	294.333	0.68291
294.5	0.59413	294.5	0.62459	294.5	0.68147
294.667	0.59385	294.667	0.62235	294.667	0.67979
294.833	0.5933	294.833	0.62031	294.833	0.67835
295	0.59303	295	0.61827	295	0.67667
295.167	0.59248	295.167	0.61623	295.167	0.67499
295.333	0.59221	295.333	0.61419	295.333	0.67355
295.5	0.59166	295.5	0.61195	295.5	0.67187
295.667	0.59111	295.667	0.60991	295.667	0.67019
295.833	0.59083	295.833	0.60808	295.833	0.66875
296	0.59029	296	0.60604	296	0.66707
296.167	0.59001	296.167	0.604	296.167	0.66539
296.333	0.58946	296.333	0.60196	296.333	0.66371
296.5	0.58919	296.5	0.59992	296.5	0.66227
296.667	0.58864	296.667	0.59788	296.667	0.66059
296.833	0.58809	296.833	0.59584	296.833	0.65891
297	0.58782	297	0.5938	297	0.65723
297.167	0.58727	297.167	0.59176	297.167	0.6553
297.333	0.58699	297.333	0.58993	297.333	0.65362
297.5	0.58644	297.5	0.58789	297.5	0.65194
297.667	0.58617	297.667	0.58585	297.667	0.65026
297.833	0.58562	297.833	0.58381	297.833	0.64882
298	0.58507	298	0.58177	298	0.64714
298.167	0.5848	298.167	0.57973	298.167	0.64546
298.333	0.58425	298.333	0.57769	298.333	0.64378
298.5	0.58397	298.5	0.57565	298.5	0.6421
298.667	0.58342	298.667	0.57361	298.667	0.64018
298.833	0.58315	298.833	0.57157	298.833	0.63874
299	0.5826	299	0.56974	299	0.63706
299.167	0.58205	299.167	0.5677	299.167	0.63514
299.333	0.58178	299.333	0.56586	299.333	0.63346
299.5	0.58123	299.5	0.56383	299.5	0.63178
299.667	0.58095	299.667	0.56179	299.667	0.6301
299.833	0.58041	299.833	0.55995	299.833	0.62842
300	0.58013	300	0.55812	300	0.62674
300.167	0.57958	300.167	0.55628	300.167	0.62506
300.333	0.57903	300.333	0.55445	300.333	0.62362
300.5	0.57876	300.5	0.55261	300.5	0.62194
300.667	0.57821	300.667	0.55098	300.667	0.62026
300.833	0.57794	300.833	0.54914	300.833	0.61858
301	0.57739	301	0.54751	301	0.6169
301.167	0.57711	301.167	0.54608	301.167	0.61546
301.333	0.57656	301.333	0.54445	301.333	0.61354
301.5	0.57629	301.5	0.54303	301.5	0.6121
301.667	0.57574	301.667	0.5416	301.667	0.61042
301.833	0.57519	301.833	0.54017	301.833	0.60898
302	0.57492	302	0.53895	302	0.6073
302.167	0.57437	302.167	0.53772	302.167	0.60586
302.333	0.57409	302.333	0.5365	302.333	0.60418
302.5	0.57355	302.5	0.53528	302.5	0.60274
302.667	0.57327	302.667	0.53426	302.667	0.60106
302.833	0.57272	302.833	0.53324	302.833	0.59962
303	0.57217	303	0.53222	303	0.59818
303.167	0.5719	303.167	0.5314	303.167	0.5965
303.333	0.57135	303.333	0.53059	303.333	0.59506
303.5	0.57108	303.5	0.52977	303.5	0.59361
303.667	0.57053	303.667	0.52896	303.667	0.59217
303.833	0.57025	303.833	0.52834	303.833	0.59073
304	0.5697	304	0.52753	304	0.58929
304.167	0.56943	304.167	0.52692	304.167	0.58785
304.333	0.56888	304.333	0.52631	304.333	0.58641
304.5	0.56833	304.5	0.52569	304.5	0.58497
304.667	0.56806	304.667	0.52508	304.667	0.58353
304.833	0.56751	304.833	0.52467	304.833	0.58209
305	0.56723	305	0.52406	305	0.58089
305.167	0.56668	305.167	0.52365	305.167	0.57945
305.333	0.56614	305.333	0.52325	305.333	0.57801
305.5	0.56586	305.5	0.52263	305.5	0.57681
305.667	0.56531	305.667	0.52223	305.667	0.57537
305.833	0.56504	305.833	0.52182	305.833	0.57417
306	0.56449	306	0.52141	306	0.57273
306.167	0.56422	306.167	0.521	306.167	0.57153
306.333	0.56367	306.333	0.5206	306.333	0.57033
306.5	0.56339	306.5	0.52039	306.5	0.56889
306.667	0.56284	306.667	0.51998	306.667	0.56769
306.833	0.56257	306.833	0.51958	306.833	0.56649
307	0.56202	307	0.51937	307	0.56529
307.167	0.56175	307.167	0.51896	307.167	0.56409
307.333	0.5612	307.333	0.51876	307.333	0.56289
307.5	0.56092	307.5	0.51835	307.5	0.56169
307.667	0.56037	307.667	0.51815	307.667	0.56049
307.833	0.5601	307.833	0.51774	307.833	0.55929
308	0.55955	308	0.51754	308	0.55833
308.167	0.559	308.167	0.51733	308.167	0.55713
308.333	0.55873	308.333	0.51713	308.333	0.55593
308.5	0.55818	308.5	0.51672	308.5	0.55497
308.667	0.5579	308.667	0.51652	308.667	0.55377
308.833	0.55735	308.833	0.51631	308.833	0.55281
309	0.55708	309	0.51611	309	0.55161
309.167	0.55653	309.167	0.51591	309.167	0.55065
309.333	0.55626	309.333	0.5157	309.333	0.54945
309.5	0.55571	309.5	0.51529	309.5	0.54849
309.667	0.55543	309.667	0.51509	309.667	0.54753
309.833	0.55488	309.833	0.51489	309.833	0.54657
310	0.55434	310	0.51468	310	0.54561
310.167	0.55406	310.167	0.51448	310.167	0.54441
310.333	0.55351	310.333	0.51427	310.333	0.54345
310.5	0.55324	310.5	0.51407	310.5	0.54249
310.667	0.55269	310.667	0.51387	310.667	0.54153
310.833	0.55241	310.833	0.51366	310.833	0.54057
311	0.55187	311	0.51366	311	0.53985
311.167	0.55159	311.167	0.51346	311.167	0.53889
311.333	0.55104	311.333	0.51325	311.333	0.53793
311.5	0.55077	311.5	0.51305	311.5	0.53697
311.667	0.55022	311.667	0.51285	311.667	0.53601
311.833	0.54995	311.833	0.51264	311.833	0.53529
312	0.5494	312	0.51244	312	0.53433
312.167	0.54912	312.167	0.51244	312.167	0.53337
312.333	0.54857	312.333	0.51223	312.333	0.53265
312.5	0.5483	312.5	0.51203	312.5	0.53169
312.667	0.54775	312.667	0.51183	312.667	0.53096
312.833	0.54748	312.833	0.51183	312.833	0.53
313	0.54693	313	0.51162	313	0.52928
313.167	0.54665	313.167	0.51142	313.167	0.52856
313.333	0.5461	313.333	0.51142	313.333	0.5276
313.5	0.54583	313.5	0.51122	313.5	0.52688
313.667	0.54528	313.667	0.51101	313.667	0.52616
313.833	0.54501	313.833	0.51101	313.833	0.52544
314	0.54446	314	0.51081	314	0.52448
314.167	0.54418	314.167	0.5106	314.167	0.52376
314.333	0.54363	314.333	0.5106	314.333	0.52304
314.5	0.54336	314.5	0.5104	314.5	0.52232
314.667	0.54281	314.667	0.5102	314.667	0.5216
314.833	0.54254	314.833	0.5102	314.833	0.52088
315	0.54199	315	0.50999	315	0.52016
315.167	0.54171	315.167	0.50979	315.167	0.51944
315.333	0.54116	315.333	0.50979	315.333	0.51872
315.5	0.54089	315.5	0.50958	315.5	0.518
315.667	0.54034	315.667	0.50938	315.667	0.51752
315.833	0.54007	315.833	0.50938	315.833	0.5168
316	0.53952	316	0.50918	316	0.51608
316.167	0.53924	316.167	0.50918	316.167	0.51536
316.333	0.53869	316.333	0.50897	316.333	0.51464
316.5	0.53842	316.5	0.50897	316.5	0.51416
316.667	0.53814	316.667	0.50877	316.667	0.51344
316.833	0.5376	316.833	0.50877	316.833	0.51272
317	0.53732	317	0.50856	317	0.51224
317.167	0.53677	317.167	0.50836	317.167	0.51152
317.333	0.5365	317.333	0.50836	317.333	0.5108
317.5	0.53622	317.5	0.50816	317.5	0.51032
317.667	0.53568	317.667	0.50816	317.667	0.5096
317.833	0.5354	317.833	0.50795	317.833	0.50912
318	0.53485	318	0.50795	318	0.5084
318.167	0.53458	318.167	0.50775	318.167	0.50792
318.333	0.53403	318.333	0.50775	318.333	0.5072
318.5	0.53375	318.5	0.50775	318.5	0.50672
318.667	0.53321	318.667	0.50754	318.667	0.50624
318.833	0.53293	318.833	0.50754	318.833	0.50552
319	0.53238	319	0.50734	319	0.50504
319.167	0.53211	319.167	0.50734	319.167	0.50456
319.333	0.53183	319.333	0.50714	319.333	0.50384
319.5	0.53128	319.5	0.50714	319.5	0.50336
319.667	0.53101	319.667	0.50693	319.667	0.50288
319.833	0.53046	319.833	0.50693	319.833	0.5024
320	0.53019	320	0.50673	320	0.50192
320.167	0.52991	320.167	0.50673	320.167	0.5012
320.333	0.52936	320.333	0.50653	320.333	0.50072
320.5	0.52909	320.5	0.50653	320.5	0.50024
320.667	0.52854	320.667	0.50632	320.667	0.49976
320.833	0.52827	320.833	0.50632	320.833	0.49928
321	0.52799	321	0.50612	321	0.4988
321.167	0.52744	321.167	0.50612	321.167	0.49832
321.333	0.52717	321.333	0.50591	321.333	0.49784
321.5	0.52662	321.5	0.50591	321.5	0.49736
321.667	0.52634	321.667	0.50571	321.667	0.49688
321.833	0.52607	321.833	0.50571	321.833	0.4964
322	0.52552	322	0.50571	322	0.49592
322.167	0.52525	322.167	0.50551	322.167	0.49544
322.333	0.5247	322.333	0.50551	322.333	0.49496
322.5	0.52442	322.5	0.5053	322.5	0.49448
322.667	0.52415	322.667	0.5053	322.667	0.494
322.833	0.5236	322.833	0.5051	322.833	0.49352
323	0.52333	323	0.5051	323	0.49304
323.167	0.52278	323.167	0.50489	323.167	0.49256
323.333	0.5225	323.333	0.50489	323.333	0.49232
323.5	0.52223	323.5	0.50469	323.5	0.49184
323.667	0.52168	323.667	0.50469	323.667	0.49136
323.833	0.52141	323.833	0.50449	323.833	0.49088
324	0.52113	324	0.50449	324	0.4904
324.167	0.52058	324.167	0.50449	324.167	0.49016
324.333	0.52031	324.333	0.50428	324.333	0.48968
324.5	0.52003	324.5	0.50428	324.5	0.4892
324.667	0.51948	324.667	0.50408	324.667	0.48872
324.833	0.51921	324.833	0.50408	324.833	0.48848
325	0.51894	325	0.50387	325	0.488
325.167	0.51839	325.167	0.50387	325.167	0.48752
325.333	0.51811	325.333	0.50387	325.333	0.48728
325.5	0.51784	325.5	0.50367	325.5	0.4868
325.667	0.51729	325.667	0.50367	325.667	0.48632
325.833	0.51701	325.833	0.50347	325.833	0.48608
326	0.51674	326	0.50347	326	0.4856
326.167	0.51619	326.167	0.50326	326.167	0.48536
326.333	0.51592	326.333	0.50326	326.333	0.48488
326.5	0.51564	326.5	0.50326	326.5	0.4844
326.667	0.51537	326.667	0.50306	326.667	0.48416
326.833	0.51482	326.833	0.50285	326.833	0.48368
327	0.51454	327	0.50285	327	0.48344
327.167	0.51427	327.167	0.50285	327.167	0.48296
327.333	0.51372	327.333	0.50265	327.333	0.48272
327.5	0.51345	327.5	0.50265	327.5	0.48224
327.667	0.51317	327.667	0.50245	327.667	0.482
327.833	0.51262	327.833	0.50245	327.833	0.48152
328	0.51235	328	0.50245	328	0.48128
328.167	0.51207	328.167	0.50224	328.167	0.4808
328.333	0.5118	328.333	0.50224	328.333	0.48056
328.5	0.51125	328.5	0.50204	328.5	0.48032
328.667	0.51098	328.667	0.50204	328.667	0.47984
328.833	0.5107	328.833	0.50184	328.833	0.4796
329	0.51015	329	0.50184	329	0.47912
329.167	0.50988	329.167	0.50184	329.167	0.47888
329.333	0.5096	329.333	0.50163	329.333	0.47864
329.5	0.50906	329.5	0.50163	329.5	0.47816
329.667	0.50878	329.667	0.50143	329.667	0.47792
329.833	0.50851	329.833	0.50143	329.833	0.47744
330	0.50823	330	0.50122	330	0.4772
330.167	0.50768	330.167	0.50122	330.167	0.47696
330.333	0.50741	330.333	0.50102	330.333	0.47648
330.5	0.50714	330.5	0.50102	330.5	0.47624
330.667	0.50686	330.667	0.50082	330.667	0.476
330.833	0.50659	330.833	0.50082	330.833	0.47576
331	0.50604	331	0.50082	331	0.47528
331.167	0.50576	331.167	0.50061	331.167	0.47504
331.333	0.50549	331.333	0.50061	331.333	0.4748
331.5	0.50521	331.5	0.50041	331.5	0.47456
331.667	0.50467	331.667	0.50041	331.667	0.47408
331.833	0.50439	331.833	0.5002	331.833	0.47384
332	0.50412	332	0.5002	332	0.4736
332.167	0.50384	332.167	0.5002	332.167	0.47336
332.333	0.50329	332.333	0.5	332.333	0.47288
332.5	0.50302	332.5	0.5	332.5	0.47264
332.667	0.50274	332.667	0.4998	332.667	0.4724
332.833	0.50247	332.833	0.4998	332.833	0.47216
333	0.50192	333	0.49959	333	0.47192
333.167	0.50165	333.167	0.49959	333.167	0.47144
333.333	0.50137	333.333	0.49959	333.333	0.4712
333.5	0.5011	333.5	0.49939	333.5	0.47096
333.667	0.50082	333.667	0.49939	333.667	0.47072
333.833	0.50027	333.833	0.49918	333.833	0.47048
334	0.5	334	0.49918	334	0.47024
334.167	0.49973	334.167	0.49898	334.167	0.46976
334.333	0.49945	334.333	0.49898	334.333	0.46952
334.5	0.49918	334.5	0.49878	334.5	0.46928
334.667	0.4989	334.667	0.49878	334.667	0.46904
334.833	0.49835	334.833	0.49878	334.833	0.4688
335	0.49808	335	0.49857	335	0.46855
335.167	0.4978	335.167	0.49857	335.167	0.46831
335.333	0.49753	335.333	0.49837	335.333	0.46783
335.5	0.49726	335.5	0.49837	335.5	0.46759
335.667	0.49698	335.667	0.49816	335.667	0.46735
335.833	0.49643	335.833	0.49816	335.833	0.46711
336	0.49616	336	0.49796	336	0.46687
336.167	0.49588	336.167	0.49796	336.167	0.46663
336.333	0.49561	336.333	0.49776	336.333	0.46639
336.5	0.49533	336.5	0.49776	336.5	0.46615
336.667	0.49506	336.667	0.49755	336.667	0.46591
336.833	0.49451	336.833	0.49755	336.833	0.46567
337	0.49424	337	0.49755	337	0.46543
337.167	0.49396	337.167	0.49735	337.167	0.46519
337.333	0.49369	337.333	0.49735	337.333	0.46471
337.5	0.49341	337.5	0.49715	337.5	0.46447
337.667	0.49314	337.667	0.49715	337.667	0.46423
337.833	0.49286	337.833	0.49694	337.833	0.46399
338	0.49232	338	0.49694	338	0.46375
338.167	0.49204	338.167	0.49674	338.167	0.46351
338.333	0.49177	338.333	0.49674	338.333	0.46327
338.5	0.49149	338.5	0.49653	338.5	0.46303
338.667	0.49122	338.667	0.49653	338.667	0.46279
338.833	0.49094	338.833	0.49653	338.833	0.46255
339	0.49067	339	0.49633	339	0.46231
339.167	0.4904	339.167	0.49633	339.167	0.46207
339.333	0.48985	339.333	0.49613	339.333	0.46183
339.5	0.48957	339.5	0.49613	339.5	0.46159
339.667	0.4893	339.667	0.49592	339.667	0.46135
339.833	0.48902	339.833	0.49592	339.833	0.46111
340	0.48875	340	0.49572	340	0.46087
340.167	0.48847	340.167	0.49572	340.167	0.46063
340.333	0.4882	340.333	0.49572	340.333	0.46039
340.5	0.48793	340.5	0.49551	340.5	0.46015
340.667	0.48765	340.667	0.49551	340.667	0.45991
340.833	0.48738	340.833	0.49531	340.833	0.45967
341	0.4871	341	0.49531	341	0.45943
341.167	0.48655	341.167	0.49511	341.167	0.45919
341.333	0.48628	341.333	0.49511	341.333	0.45895
341.5	0.486	341.5	0.4949	341.5	0.45871
341.667	0.48573	341.667	0.4949	341.667	0.45847
341.833	0.48546	341.833	0.4947	341.833	0.45823
342	0.48518	342	0.4947	342	0.45799
342.167	0.48491	342.167	0.49449	342.167	0.45775
342.333	0.48463	342.333	0.49449	342.333	0.45751
342.5	0.48436	342.5	0.49429	342.5	0.45727
342.667	0.48408	342.667	0.49429	342.667	0.45703
342.833	0.48381	342.833	0.49429	342.833	0.45679
343	0.48353	343	0.49409	343	0.45655
343.167	0.48326	343.167	0.49409	343.167	0.45631
343.333	0.48299	343.333	0.49388	343.333	0.45607
343.5	0.48244	343.5	0.49388	343.5	0.45583
343.667	0.48216	343.667	0.49368	343.667	0.45559
343.833	0.48189	343.833	0.49368	343.833	0.45535
344	0.48161	344	0.49347	344	0.45535
344.167	0.48134	344.167	0.49347	344.167	0.45511
344.333	0.48106	344.333	0.49327	344.333	0.45487
344.5	0.48079	344.5	0.49327	344.5	0.45463
344.667	0.48052	344.667	0.49307	344.667	0.45439
344.833	0.48024	344.833	0.49307	344.833	0.45415
345	0.47997	345	0.49286	345	0.45391
345.167	0.47969	345.167	0.49286	345.167	0.45367
345.333	0.47942	345.333	0.49266	345.333	0.45343
345.5	0.47914	345.5	0.49266	345.5	0.45319
345.667	0.47887	345.667	0.49266	345.667	0.45295
345.833	0.47859	345.833	0.49246	345.833	0.45271
346	0.47832	346	0.49246	346	0.45247
346.167	0.47805	346.167	0.49225	346.167	0.45223
346.333	0.47777	346.333	0.49225	346.333	0.45199
346.5	0.4775	346.5	0.49205	346.5	0.45175
346.667	0.47722	346.667	0.49205	346.667	0.45151
346.833	0.47695	346.833	0.49184	346.833	0.45127
347	0.47667	347	0.49184	347	0.45127
347.167	0.4764	347.167	0.49164	347.167	0.45103
347.333	0.47613	347.333	0.49164	347.333	0.45079
347.5	0.47585	347.5	0.49164	347.5	0.45055
347.667	0.47558	347.667	0.49144	347.667	0.45031
347.833	0.4753	347.833	0.49144	347.833	0.45007
348	0.47503	348	0.49123	348	0.44983
348.167	0.47475	348.167	0.49123	348.167	0.44959
348.333	0.47448	348.333	0.49103	348.333	0.44935
348.5	0.4742	348.5	0.49103	348.5	0.44911
348.667	0.47393	348.667	0.49082	348.667	0.44887
348.833	0.47366	348.833	0.49082	348.833	0.44863
349	0.47338	349	0.49062	349	0.44839
349.167	0.47311	349.167	0.49062	349.167	0.44815
349.333	0.47283	349.333	0.49042	349.333	0.44791
349.5	0.47256	349.5	0.49042	349.5	0.44791
349.667	0.47228	349.667	0.49021	349.667	0.44767
349.833	0.47201	349.833	0.49021	349.833	0.44743
350	0.47173	350	0.49001	350	0.44719
350.167	0.47146	350.167	0.49001	350.167	0.44695
350.333	0.47119	350.333	0.4898	350.333	0.44671
350.5	0.47091	350.5	0.4898	350.5	0.44647
350.667	0.47064	350.667	0.4898	350.667	0.44623
350.833	0.47036	350.833	0.4896	350.833	0.44599
351	0.47036	351	0.4896	351	0.44575
351.167	0.47009	351.167	0.4894	351.167	0.44551
351.333	0.46981	351.333	0.4894	351.333	0.44527
351.5	0.46954	351.5	0.48919	351.5	0.44527
351.667	0.46926	351.667	0.48919	351.667	0.44503
351.833	0.46899	351.833	0.48899	351.833	0.44479
352	0.46872	352	0.48899	352	0.44455
352.167	0.46844	352.167	0.48878	352.167	0.44431
352.333	0.46817	352.333	0.48878	352.333	0.44407
352.5	0.46789	352.5	0.48858	352.5	0.44383
352.667	0.46762	352.667	0.48858	352.667	0.44359
352.833	0.46734	352.833	0.48838	352.833	0.44335
353	0.46707	353	0.48838	353	0.44311
353.167	0.46679	353.167	0.48817	353.167	0.44287
353.333	0.46652	353.333	0.48817	353.333	0.44263
353.5	0.46625	353.5	0.48817	353.5	0.44263
353.667	0.46625	353.667	0.48797	353.667	0.44239
353.833	0.46597	353.833	0.48797	353.833	0.44215
354	0.4657	354	0.48777	354	0.44191
354.167	0.46542	354.167	0.48777	354.167	0.44167
354.333	0.46515	354.333	0.48756	354.333	0.44143
354.5	0.46487	354.5	0.48756	354.5	0.44119
354.667	0.4646	354.667	0.48736	354.667	0.44095
354.833	0.46432	354.833	0.48736	354.833	0.44071
355	0.46405	355	0.48715	355	0.44047
355.167	0.46405	355.167	0.48715	355.167	0.44023
355.333	0.46378	355.333	0.48715	355.333	0.43999
355.5	0.4635	355.5	0.48695	355.5	0.43999
355.667	0.46323	355.667	0.48695	355.667	0.43975
355.833	0.46295	355.833	0.48675	355.833	0.43951
356	0.46268	356	0.48675	356	0.43927
356.167	0.4624	356.167	0.48654	356.167	0.43903
356.333	0.4624	356.333	0.48654	356.333	0.43879
356.5	0.46213	356.5	0.48634	356.5	0.43855
356.667	0.46186	356.667	0.48634	356.667	0.43831
356.833	0.46158	356.833	0.48613	356.833	0.43807
357	0.46131	357	0.48613	357	0.43783
357.167	0.46103	357.167	0.48593	357.167	0.43759
357.333	0.46076	357.333	0.48593	357.333	0.43735
357.5	0.46048	357.5	0.48593	357.5	0.43711
357.667	0.46021	357.667	0.48573	357.667	0.43711
357.833	0.46021	357.833	0.48573	357.833	0.43687
358	0.45993	358	0.48552	358	0.43663
358.167	0.45966	358.167	0.48552	358.167	0.43639
358.333	0.45939	358.333	0.48532	358.333	0.43615
358.5	0.45911	358.5	0.48532	358.5	0.43591
358.667	0.45884	358.667	0.48532	358.667	0.43567
358.833	0.45856	358.833	0.48511	358.833	0.43543
359	0.45856	359	0.48511	359	0.43519
359.167	0.45829	359.167	0.48491	359.167	0.43519
359.333	0.45801	359.333	0.48491	359.333	0.43495
359.5	0.45774	359.5	0.48471	359.5	0.43471
359.667	0.45746	359.667	0.48471	359.667	0.43447
359.833	0.45719	359.833	0.48471	359.833	0.43423
360	0.45719	360	0.4845	360	0.43399
360.167	0.45692	360.167	0.4845	360.167	0.43375
360.333	0.45664	360.333	0.4843	360.333	0.43351
360.5	0.45637	360.5	0.4843	360.5	0.43327
360.667	0.45609	360.667	0.48409	360.667	0.43303
360.833	0.45582	360.833	0.48409	360.833	0.43279
361	0.45554	361	0.48389	361	0.43255
361.167	0.45554	361.167	0.48389	361.167	0.43231
361.333	0.45527	361.333	0.48369	361.333	0.43231
361.5	0.45499	361.5	0.48369	361.5	0.43207
361.667	0.45472	361.667	0.48348	361.667	0.43183
361.833	0.45445	361.833	0.48348	361.833	0.43159
362	0.45417	362	0.48348	362	0.43135
362.167	0.4539	362.167	0.48328	362.167	0.43111
362.333	0.4539	362.333	0.48328	362.333	0.43087
362.5	0.45362	362.5	0.48308	362.5	0.43063
362.667	0.45335	362.667	0.48308	362.667	0.43039
362.833	0.45307	362.833	0.48308	362.833	0.43039
363	0.45307	363	0.48287	363	0.43015
363.167	0.4528	363.167	0.48287	363.167	0.42991
363.333	0.45252	363.333	0.48267	363.333	0.42967
363.5	0.45225	363.5	0.48267	363.5	0.42943
363.667	0.45198	363.667	0.48246	363.667	0.42919
363.833	0.45198	363.833	0.48246	363.833	0.42895
364	0.4517	364	0.48226	364	0.42871
364.167	0.45143	364.167	0.48226	364.167	0.42847
364.333	0.45115	364.333	0.48206	364.333	0.42823
364.5	0.45088	364.5	0.48206	364.5	0.42823
364.667	0.4506	364.667	0.48185	364.667	0.42799
364.833	0.4506	364.833	0.48185	364.833	0.42775
365	0.45033	365	0.48185	365	0.42751
365.167	0.45005	365.167	0.48165	365.167	0.42727
365.333	0.44978	365.333	0.48165	365.333	0.42703
365.5	0.44978	365.5	0.48144	365.5	0.42679
365.667	0.44951	365.667	0.48144	365.667	0.42655
365.833	0.44923	365.833	0.48144	365.833	0.42631
366	0.44896	366	0.48124	366	0.42631
366.167	0.44896	366.167	0.48124	366.167	0.42607
366.333	0.44868	366.333	0.48104	366.333	0.42583
366.5	0.44841	366.5	0.48104	366.5	0.42559
366.667	0.44813	366.667	0.48083	366.667	0.42535
366.833	0.44813	366.833	0.48083	366.833	0.42511
367	0.44786	367	0.48063	367	0.42487
367.167	0.44759	367.167	0.48063	367.167	0.42463
367.333	0.44731	367.333	0.48063	367.333	0.42439
367.5	0.44704	367.5	0.48042	367.5	0.42415
367.667	0.44704	367.667	0.48042	367.667	0.42415
367.833	0.44676	367.833	0.48022	367.833	0.42391
368	0.44649	368	0.48022	368	0.42367
368.167	0.44621	368.167	0.48002	368.167	0.42343
368.333	0.44621	368.333	0.48002	368.333	0.42319
368.5	0.44594	368.5	0.47981	368.5	0.42295
368.667	0.44566	368.667	0.47981	368.667	0.42271
368.833	0.44539	368.833	0.47961	368.833	0.42247
369	0.44512	369	0.47961	369	0.42247
369.167	0.44512	369.167	0.47961	369.167	0.42223
369.333	0.44484	369.333	0.4794	369.333	0.42199
369.5	0.44457	369.5	0.4794	369.5	0.42175
369.667	0.44457	369.667	0.4792	369.667	0.42151
369.833	0.44429	369.833	0.4792	369.833	0.42127
370	0.44402	370	0.479	370	0.42103
370.167	0.44374	370.167	0.479	370.167	0.42079
370.333	0.44347	370.333	0.47879	370.333	0.42079
370.5	0.44347	370.5	0.47879	370.5	0.42055
370.667	0.44319	370.667	0.47879	370.667	0.42031
370.833	0.44292	370.833	0.47859	370.833	0.42007
371	0.44265	371	0.47859	371	0.41983
371.167	0.44265	371.167	0.47838	371.167	0.41959
371.333	0.44237	371.333	0.47838	371.333	0.41935
371.5	0.4421	371.5	0.47818	371.5	0.41935
371.667	0.4421	371.667	0.47818	371.667	0.41911
371.833	0.44182	371.833	0.47818	371.833	0.41887
372	0.44155	372	0.47798	372	0.41863
372.167	0.44155	372.167	0.47798	372.167	0.41839
372.333	0.44127	372.333	0.47777	372.333	0.41815
372.5	0.441	372.5	0.47777	372.5	0.41791
372.667	0.44072	372.667	0.47757	372.667	0.41767
372.833	0.44072	372.833	0.47757	372.833	0.41743
373	0.44045	373	0.47737	373	0.41719
[truncated: 8,219 more rows]

## Sheet: DTG
SPI		CMC		SPC
40	-0.01594	40	-0.00263	40	-0.03025
40.167	-0.01594	40.167	-0.00263	40.167	-0.03025
40.333	-0.01594	40.333	-0.00263	40.333	-0.03025
40.5	-0.01594	40.5	-0.00263	40.5	-0.03025
40.667	-0.01594	40.667	-0.00263	40.667	-0.03025
40.833	-0.01594	40.833	-0.00263	40.833	-0.03025
41	-0.01594	41	-0.00263	41	-0.03025
41.167	-0.01594	41.167	-0.00263	41.167	-0.03025
41.333	-0.01594	41.333	-0.00263	41.333	-0.03025
41.5	-0.01594	41.5	-0.00263	41.5	-0.03025
41.667	-0.01594	41.667	-0.00263	41.667	-0.03025
41.833	-0.01594	41.833	-0.00263	41.833	-0.03025
42	-0.01594	42	-0.00263	42	-0.03025
42.167	-0.01594	42.167	-0.00263	42.167	-0.03025
42.333	-0.01594	42.333	-0.00263	42.333	-0.03025
42.5	-0.01594	42.5	-0.00263	42.5	-0.03025
42.667	-0.01594	42.667	-0.00263	42.667	-0.03025
42.833	-0.01594	42.833	-0.00263	42.833	-0.03025
43	-0.01594	43	-0.00263	43	-0.03025
43.167	-0.01594	43.167	-0.00263	43.167	-0.03025
43.333	-0.01594	43.333	-0.00263	43.333	-0.03025
43.5	-0.01594	43.5	-0.00263	43.5	-0.03025
43.667	-0.01594	43.667	-0.00263	43.667	-0.03025
43.833	-0.01594	43.833	-0.00263	43.833	-0.03025
44	-0.01594	44	-0.00263	44	-0.03025
44.167	-0.01594	44.167	-0.00263	44.167	-0.03025
44.333	-0.01594	44.333	-0.00263	44.333	-0.03025
44.5	-0.01594	44.5	-0.00263	44.5	-0.03025
44.667	-0.01594	44.667	-0.00263	44.667	-0.03025
44.833	-0.01594	44.833	-0.00263	44.833	-0.03025
45	-0.01594	45	-0.00263	45	-0.03025
45.167	-0.01594	45.167	-0.00263	45.167	-0.03025
45.333	-0.01594	45.333	-0.00263	45.333	-0.03025
45.5	-0.01594	45.5	-0.00263	45.5	-0.03025
45.667	-0.01594	45.667	-0.00263	45.667	-0.03025
45.833	-0.01594	45.833	-0.00263	45.833	-0.03025
46	-0.01594	46	-0.00263	46	-0.03025
46.167	-0.01594	46.167	-0.00263	46.167	-0.03025
46.333	-0.01594	46.333	-0.00263	46.333	-0.03025
46.5	-0.01594	46.5	-0.00263	46.5	-0.03025
46.667	-0.01594	46.667	-0.00263	46.667	-0.03025
46.833	-0.01594	46.833	-0.00263	46.833	-0.03025
47	-0.01594	47	-0.00263	47	-0.03025
47.167	-0.01594	47.167	-0.00263	47.167	-0.03025
47.333	-0.01594	47.333	-0.00263	47.333	-0.03025
47.5	-0.01594	47.5	-0.00263	47.5	-0.03025
47.667	-0.01594	47.667	-0.00263	47.667	-0.03025
47.833	-0.01594	47.833	-0.00263	47.833	-0.03025
48	-0.01594	48	-0.00263	48	-0.03025
48.167	-0.01594	48.167	-0.00263	48.167	-0.03025
48.333	-0.01594	48.333	-0.00263	48.333	-0.03025
48.5	-0.01598	48.5	-0.00269	48.5	-0.03031
48.667	-0.01601	48.667	-0.00274	48.667	-0.03038
48.833	-0.01605	48.833	-0.0028	48.833	-0.03044
49	-0.01608	49	-0.00286	49	-0.0305
49.167	-0.01611	49.167	-0.00291	49.167	-0.03056
49.333	-0.01614	49.333	-0.00297	49.333	-0.03063
49.5	-0.01616	49.5	-0.00302	49.5	-0.03069
49.667	-0.01619	49.667	-0.00308	49.667	-0.03075
49.833	-0.01622	49.833	-0.00313	49.833	-0.03082
50	-0.01624	50	-0.00318	50	-0.03089
50.167	-0.01627	50.167	-0.00324	50.167	-0.03095
50.333	-0.01629	50.333	-0.0033	50.333	-0.03102
50.5	-0.01632	50.5	-0.00335	50.5	-0.03109
50.667	-0.01634	50.667	-0.00341	50.667	-0.03115
50.833	-0.01636	50.833	-0.00346	50.833	-0.03121
51	-0.01638	51	-0.00352	51	-0.03128
51.167	-0.0164	51.167	-0.00357	51.167	-0.03134
51.333	-0.01642	51.333	-0.00362	51.333	-0.03141
51.5	-0.01643	51.5	-0.00367	51.5	-0.03147
51.667	-0.01645	51.667	-0.00373	51.667	-0.03154
51.833	-0.01647	51.833	-0.00378	51.833	-0.0316
52	-0.01648	52	-0.00384	52	-0.03167
52.167	-0.0165	52.167	-0.00389	52.167	-0.03174
52.333	-0.01651	52.333	-0.00394	52.333	-0.0318
52.5	-0.01653	52.5	-0.00399	52.5	-0.03187
52.667	-0.01654	52.667	-0.00404	52.667	-0.03194
52.833	-0.01656	52.833	-0.0041	52.833	-0.032
53	-0.01657	53	-0.00415	53	-0.03207
53.167	-0.01659	53.167	-0.0042	53.167	-0.03213
53.333	-0.0166	53.333	-0.00425	53.333	-0.0322
53.5	-0.01661	53.5	-0.0043	53.5	-0.03227
53.667	-0.01662	53.667	-0.00435	53.667	-0.03233
53.833	-0.01664	53.833	-0.00441	53.833	-0.03239
54	-0.01665	54	-0.00445	54	-0.03246
54.167	-0.01665	54.167	-0.0045	54.167	-0.03252
54.333	-0.01666	54.333	-0.00455	54.333	-0.03258
54.5	-0.01667	54.5	-0.0046	54.5	-0.03265
54.667	-0.01667	54.667	-0.00465	54.667	-0.03271
54.833	-0.01668	54.833	-0.00469	54.833	-0.03277
55	-0.01668	55	-0.00474	55	-0.03283
55.167	-0.01669	55.167	-0.00479	55.167	-0.03289
55.333	-0.01669	55.333	-0.00484	55.333	-0.03295
55.5	-0.01669	55.5	-0.00489	55.5	-0.03301
55.667	-0.01669	55.667	-0.00493	55.667	-0.03308
55.833	-0.01669	55.833	-0.00498	55.833	-0.03313
56	-0.01669	56	-0.00502	56	-0.03319
56.167	-0.01669	56.167	-0.00506	56.167	-0.03326
56.333	-0.01669	56.333	-0.00511	56.333	-0.03331
56.5	-0.01669	56.5	-0.00515	56.5	-0.03337
56.667	-0.01668	56.667	-0.00519	56.667	-0.03343
56.833	-0.01668	56.833	-0.00523	56.833	-0.03348
57	-0.01668	57	-0.00527	57	-0.03354
57.167	-0.01668	57.167	-0.00531	57.167	-0.03359
57.333	-0.01667	57.333	-0.00535	57.333	-0.03364
57.5	-0.01667	57.5	-0.00538	57.5	-0.0337
57.667	-0.01667	57.667	-0.00542	57.667	-0.03375
57.833	-0.01666	57.833	-0.00545	57.833	-0.0338
58	-0.01666	58	-0.00549	58	-0.03386
58.167	-0.01666	58.167	-0.00552	58.167	-0.0339
58.333	-0.01665	58.333	-0.00556	58.333	-0.03395
58.5	-0.01665	58.5	-0.00559	58.5	-0.034
58.667	-0.01665	58.667	-0.00562	58.667	-0.03405
58.833	-0.01664	58.833	-0.00565	58.833	-0.0341
59	-0.01664	59	-0.00569	59	-0.03415
59.167	-0.01663	59.167	-0.00572	59.167	-0.03419
59.333	-0.01663	59.333	-0.00575	59.333	-0.03424
59.5	-0.01662	59.5	-0.00578	59.5	-0.03429
59.667	-0.01662	59.667	-0.0058	59.667	-0.03433
59.833	-0.01661	59.833	-0.00583	59.833	-0.03438
60	-0.0166	60	-0.00586	60	-0.03442
60.167	-0.0166	60.167	-0.00589	60.167	-0.03447
60.333	-0.01659	60.333	-0.00592	60.333	-0.03451
60.5	-0.01658	60.5	-0.00594	60.5	-0.03455
60.667	-0.01658	60.667	-0.00596	60.667	-0.03459
60.833	-0.01657	60.833	-0.00599	60.833	-0.03464
61	-0.01657	61	-0.00601	61	-0.03467
61.167	-0.01656	61.167	-0.00604	61.167	-0.03471
61.333	-0.01655	61.333	-0.00606	61.333	-0.03475
61.5	-0.01654	61.5	-0.00608	61.5	-0.03479
61.667	-0.01654	61.667	-0.00611	61.667	-0.03482
61.833	-0.01653	61.833	-0.00613	61.833	-0.03486
62	-0.01652	62	-0.00615	62	-0.03489
62.167	-0.01652	62.167	-0.00617	62.167	-0.03492
62.333	-0.01651	62.333	-0.00619	62.333	-0.03495
62.5	-0.0165	62.5	-0.00621	62.5	-0.03499
62.667	-0.01649	62.667	-0.00623	62.667	-0.03502
62.833	-0.01648	62.833	-0.00625	62.833	-0.03505
63	-0.01647	63	-0.00627	63	-0.03508
63.167	-0.01647	63.167	-0.00629	63.167	-0.0351
63.333	-0.01646	63.333	-0.0063	63.333	-0.03513
63.5	-0.01645	63.5	-0.00632	63.5	-0.03516
63.667	-0.01644	63.667	-0.00633	63.667	-0.03519
63.833	-0.01644	63.833	-0.00635	63.833	-0.03521
64	-0.01643	64	-0.00637	64	-0.03524
64.167	-0.01642	64.167	-0.00639	64.167	-0.03526
64.333	-0.01641	64.333	-0.0064	64.333	-0.03528
64.5	-0.01641	64.5	-0.00642	64.5	-0.03531
64.667	-0.0164	64.667	-0.00643	64.667	-0.03533
64.833	-0.01639	64.833	-0.00645	64.833	-0.03535
65	-0.01639	65	-0.00646	65	-0.03537
65.167	-0.01638	65.167	-0.00647	65.167	-0.03539
65.333	-0.01637	65.333	-0.00648	65.333	-0.03541
65.5	-0.01637	65.5	-0.00649	65.5	-0.03543
65.667	-0.01636	65.667	-0.00651	65.667	-0.03545
65.833	-0.01635	65.833	-0.00652	65.833	-0.03546
66	-0.01634	66	-0.00653	66	-0.03548
66.167	-0.01634	66.167	-0.00654	66.167	-0.03549
66.333	-0.01633	66.333	-0.00655	66.333	-0.03551
66.5	-0.01632	66.5	-0.00656	66.5	-0.03552
66.667	-0.01632	66.667	-0.00657	66.667	-0.03554
66.833	-0.01631	66.833	-0.00658	66.833	-0.03555
67	-0.0163	67	-0.00658	67	-0.03556
67.167	-0.0163	67.167	-0.00659	67.167	-0.03557
67.333	-0.01629	67.333	-0.0066	67.333	-0.03559
67.5	-0.01628	67.5	-0.00661	67.5	-0.0356
67.667	-0.01627	67.667	-0.00662	67.667	-0.0356
67.833	-0.01627	67.833	-0.00662	67.833	-0.03561
68	-0.01626	68	-0.00663	68	-0.03562
68.167	-0.01625	68.167	-0.00664	68.167	-0.03563
68.333	-0.01625	68.333	-0.00664	68.333	-0.03564
68.5	-0.01624	68.5	-0.00665	68.5	-0.03564
68.667	-0.01624	68.667	-0.00666	68.667	-0.03565
68.833	-0.01623	68.833	-0.00666	68.833	-0.03565
69	-0.01622	69	-0.00667	69	-0.03566
69.167	-0.01621	69.167	-0.00667	69.167	-0.03566
69.333	-0.01621	69.333	-0.00667	69.333	-0.03566
69.5	-0.0162	69.5	-0.00668	69.5	-0.03566
69.667	-0.0162	69.667	-0.00668	69.667	-0.03567
69.833	-0.01619	69.833	-0.00668	69.833	-0.03567
70	-0.01618	70	-0.00668	70	-0.03567
70.167	-0.01618	70.167	-0.00668	70.167	-0.03567
70.333	-0.01617	70.333	-0.00668	70.333	-0.03567
70.5	-0.01617	70.5	-0.00668	70.5	-0.03566
70.667	-0.01616	70.667	-0.00668	70.667	-0.03566
70.833	-0.01615	70.833	-0.00668	70.833	-0.03566
71	-0.01615	71	-0.00668	71	-0.03566
71.167	-0.01614	71.167	-0.00668	71.167	-0.03565
71.333	-0.01613	71.333	-0.00668	71.333	-0.03565
71.5	-0.01613	71.5	-0.00667	71.5	-0.03564
71.667	-0.01612	71.667	-0.00667	71.667	-0.03564
71.833	-0.01612	71.833	-0.00667	71.833	-0.03563
72	-0.01611	72	-0.00667	72	-0.03562
72.167	-0.01611	72.167	-0.00666	72.167	-0.03561
72.333	-0.0161	72.333	-0.00666	72.333	-0.03561
72.5	-0.01609	72.5	-0.00666	72.5	-0.0356
72.667	-0.01609	72.667	-0.00665	72.667	-0.03559
72.833	-0.01608	72.833	-0.00665	72.833	-0.03558
73	-0.01608	73	-0.00664	73	-0.03557
73.167	-0.01607	73.167	-0.00663	73.167	-0.03557
73.333	-0.01607	73.333	-0.00663	73.333	-0.03556
73.5	-0.01606	73.5	-0.00663	73.5	-0.03554
73.667	-0.01605	73.667	-0.00663	73.667	-0.03553
73.833	-0.01605	73.833	-0.00662	73.833	-0.03552
74	-0.01604	74	-0.00662	74	-0.0355
74.167	-0.01604	74.167	-0.00662	74.167	-0.03549
74.333	-0.01603	74.333	-0.00661	74.333	-0.03548
74.5	-0.01603	74.5	-0.00661	74.5	-0.03546
74.667	-0.01602	74.667	-0.0066	74.667	-0.03545
74.833	-0.01601	74.833	-0.00659	74.833	-0.03543
75	-0.01601	75	-0.00659	75	-0.03541
75.167	-0.016	75.167	-0.00658	75.167	-0.0354
75.333	-0.016	75.333	-0.00658	75.333	-0.03538
75.5	-0.01599	75.5	-0.00657	75.5	-0.03536
75.667	-0.01598	75.667	-0.00657	75.667	-0.03534
75.833	-0.01598	75.833	-0.00656	75.833	-0.03532
76	-0.01597	76	-0.00655	76	-0.0353
76.167	-0.01597	76.167	-0.00654	76.167	-0.03529
76.333	-0.01597	76.333	-0.00654	76.333	-0.03527
76.5	-0.01596	76.5	-0.00653	76.5	-0.03524
76.667	-0.01595	76.667	-0.00652	76.667	-0.03522
76.833	-0.01595	76.833	-0.00652	76.833	-0.0352
77	-0.01594	77	-0.00651	77	-0.03518
77.167	-0.01593	77.167	-0.00649	77.167	-0.03516
77.333	-0.01593	77.333	-0.00648	77.333	-0.03514
77.5	-0.01592	77.5	-0.00647	77.5	-0.03511
77.667	-0.01591	77.667	-0.00646	77.667	-0.03509
77.833	-0.01591	77.833	-0.00644	77.833	-0.03507
78	-0.0159	78	-0.00643	78	-0.03504
78.167	-0.0159	78.167	-0.00642	78.167	-0.03502
78.333	-0.01589	78.333	-0.00641	78.333	-0.03499
78.5	-0.01589	78.5	-0.0064	78.5	-0.03497
78.667	-0.01588	78.667	-0.00639	78.667	-0.03494
78.833	-0.01587	78.833	-0.00637	78.833	-0.03491
79	-0.01587	79	-0.00636	79	-0.03489
79.167	-0.01586	79.167	-0.00635	79.167	-0.03486
79.333	-0.01585	79.333	-0.00634	79.333	-0.03483
79.5	-0.01584	79.5	-0.00633	79.5	-0.03481
79.667	-0.01584	79.667	-0.00631	79.667	-0.03478
79.833	-0.01583	79.833	-0.0063	79.833	-0.03475
80	-0.01582	80	-0.00629	80	-0.03472
80.167	-0.01582	80.167	-0.00628	80.167	-0.03469
80.333	-0.01581	80.333	-0.00627	80.333	-0.03467
80.5	-0.0158	80.5	-0.00625	80.5	-0.03463
80.667	-0.01579	80.667	-0.00624	80.667	-0.03461
80.833	-0.01579	80.833	-0.00623	80.833	-0.03458
81	-0.01578	81	-0.00622	81	-0.03455
81.167	-0.01577	81.167	-0.0062	81.167	-0.03452
81.333	-0.01577	81.333	-0.00619	81.333	-0.03448
81.5	-0.01576	81.5	-0.00617	81.5	-0.03446
81.667	-0.01576	81.667	-0.00616	81.667	-0.03443
81.833	-0.01575	81.833	-0.00614	81.833	-0.03439
82	-0.01575	82	-0.00612	82	-0.03436
82.167	-0.01575	82.167	-0.00611	82.167	-0.03433
82.333	-0.01574	82.333	-0.00609	82.333	-0.0343
82.5	-0.01573	82.5	-0.00608	82.5	-0.03427
82.667	-0.01573	82.667	-0.00606	82.667	-0.03423
82.833	-0.01572	82.833	-0.00605	82.833	-0.0342
83	-0.01571	83	-0.00603	83	-0.03417
83.167	-0.01571	83.167	-0.00602	83.167	-0.03413
83.333	-0.0157	83.333	-0.006	83.333	-0.0341
83.5	-0.01569	83.5	-0.00599	83.5	-0.03406
83.667	-0.01569	83.667	-0.00597	83.667	-0.03403
83.833	-0.01568	83.833	-0.00596	83.833	-0.03399
84	-0.01568	84	-0.00594	84	-0.03396
84.167	-0.01567	84.167	-0.00593	84.167	-0.03393
84.333	-0.01566	84.333	-0.00591	84.333	-0.03389
84.5	-0.01566	84.5	-0.0059	84.5	-0.03386
84.667	-0.01565	84.667	-0.00588	84.667	-0.03382
84.833	-0.01564	84.833	-0.00586	84.833	-0.03379
85	-0.01564	85	-0.00585	85	-0.03375
85.167	-0.01563	85.167	-0.00584	85.167	-0.03372
85.333	-0.01563	85.333	-0.00582	85.333	-0.03368
85.5	-0.01562	85.5	-0.00581	85.5	-0.03365
85.667	-0.01561	85.667	-0.0058	85.667	-0.03362
85.833	-0.01561	85.833	-0.00578	85.833	-0.03358
86	-0.0156	86	-0.00576	86	-0.03355
86.167	-0.01559	86.167	-0.00575	86.167	-0.03351
86.333	-0.01559	86.333	-0.00573	86.333	-0.03348
86.5	-0.01558	86.5	-0.00571	86.5	-0.03345
86.667	-0.01557	86.667	-0.00569	86.667	-0.03341
86.833	-0.01557	86.833	-0.00567	86.833	-0.03338
87	-0.01556	87	-0.00566	87	-0.03334
87.167	-0.01556	87.167	-0.00564	87.167	-0.03331
87.333	-0.01555	87.333	-0.00563	87.333	-0.03327
87.5	-0.01554	87.5	-0.00561	87.5	-0.03324
87.667	-0.01554	87.667	-0.00559	87.667	-0.03321
87.833	-0.01553	87.833	-0.00558	87.833	-0.03317
88	-0.01552	88	-0.00556	88	-0.03314
88.167	-0.01552	88.167	-0.00554	88.167	-0.0331
88.333	-0.01551	88.333	-0.00553	88.333	-0.03307
88.5	-0.0155	88.5	-0.00551	88.5	-0.03303
88.667	-0.0155	88.667	-0.00549	88.667	-0.03299
88.833	-0.01549	88.833	-0.00548	88.833	-0.03295
89	-0.01549	89	-0.00546	89	-0.03291
89.167	-0.01548	89.167	-0.00544	89.167	-0.03287
89.333	-0.01547	89.333	-0.00542	89.333	-0.03283
89.5	-0.01546	89.5	-0.00541	89.5	-0.0328
89.667	-0.01546	89.667	-0.00539	89.667	-0.03276
89.833	-0.01545	89.833	-0.00537	89.833	-0.03273
90	-0.01545	90	-0.00535	90	-0.03269
90.167	-0.01544	90.167	-0.00533	90.167	-0.03266
90.333	-0.01543	90.333	-0.00532	90.333	-0.03262
90.5	-0.01542	90.5	-0.0053	90.5	-0.03258
90.667	-0.01542	90.667	-0.00529	90.667	-0.03254
90.833	-0.01541	90.833	-0.00527	90.833	-0.03251
91	-0.0154	91	-0.00526	91	-0.03247
91.167	-0.0154	91.167	-0.00524	91.167	-0.03243
91.333	-0.01539	91.333	-0.00523	91.333	-0.0324
91.5	-0.01538	91.5	-0.00521	91.5	-0.03236
91.667	-0.01538	91.667	-0.0052	91.667	-0.03232
91.833	-0.01537	91.833	-0.00518	91.833	-0.03229
92	-0.01536	92	-0.00517	92	-0.03225
92.167	-0.01535	92.167	-0.00515	92.167	-0.03221
92.333	-0.01534	92.333	-0.00514	92.333	-0.03218
92.5	-0.01534	92.5	-0.00512	92.5	-0.03214
92.667	-0.01533	92.667	-0.00511	92.667	-0.03211
92.833	-0.01533	92.833	-0.0051	92.833	-0.03207
93	-0.01532	93	-0.00508	93	-0.03203
93.167	-0.01531	93.167	-0.00507	93.167	-0.032
93.333	-0.01531	93.333	-0.00505	93.333	-0.03196
93.5	-0.0153	93.5	-0.00504	93.5	-0.03193
93.667	-0.01529	93.667	-0.00502	93.667	-0.03189
93.833	-0.01529	93.833	-0.005	93.833	-0.03186
94	-0.01528	94	-0.00498	94	-0.03182
94.167	-0.01527	94.167	-0.00497	94.167	-0.03179
94.333	-0.01526	94.333	-0.00495	94.333	-0.03175
94.5	-0.01526	94.5	-0.00493	94.5	-0.03171
94.667	-0.01525	94.667	-0.00492	94.667	-0.03168
94.833	-0.01524	94.833	-0.0049	94.833	-0.03164
95	-0.01523	95	-0.00489	95	-0.03161
95.167	-0.01522	95.167	-0.00487	95.167	-0.03157
95.333	-0.01522	95.333	-0.00485	95.333	-0.03154
95.5	-0.01521	95.5	-0.00484	95.5	-0.03151
95.667	-0.0152	95.667	-0.00482	95.667	-0.03147
95.833	-0.01519	95.833	-0.00481	95.833	-0.03144
96	-0.01518	96	-0.00479	96	-0.03141
96.167	-0.01517	96.167	-0.00478	96.167	-0.03137
96.333	-0.01516	96.333	-0.00476	96.333	-0.03134
96.5	-0.01516	96.5	-0.00475	96.5	-0.03131
96.667	-0.01515	96.667	-0.00474	96.667	-0.03127
96.833	-0.01514	96.833	-0.00472	96.833	-0.03124
97	-0.01513	97	-0.00471	97	-0.03121
97.167	-0.01512	97.167	-0.00469	97.167	-0.03117
97.333	-0.01511	97.333	-0.00468	97.333	-0.03114
97.5	-0.0151	97.5	-0.00466	97.5	-0.03111
97.667	-0.01509	97.667	-0.00465	97.667	-0.03108
97.833	-0.01508	97.833	-0.00463	97.833	-0.03104
98	-0.01507	98	-0.00462	98	-0.03101
98.167	-0.01506	98.167	-0.0046	98.167	-0.03098
98.333	-0.01505	98.333	-0.00459	98.333	-0.03095
98.5	-0.01505	98.5	-0.00457	98.5	-0.03091
98.667	-0.01504	98.667	-0.00456	98.667	-0.03088
98.833	-0.01503	98.833	-0.00454	98.833	-0.03085
99	-0.01502	99	-0.00452	99	-0.03082
99.167	-0.01501	99.167	-0.00451	99.167	-0.03078
99.333	-0.015	99.333	-0.0045	99.333	-0.03075
99.5	-0.01499	99.5	-0.00448	99.5	-0.03072
99.667	-0.01498	99.667	-0.00447	99.667	-0.03069
99.833	-0.01498	99.833	-0.00445	99.833	-0.03065
100	-0.01497	100	-0.00444	100	-0.03062
100.167	-0.01496	100.167	-0.00443	100.167	-0.03059
100.333	-0.01495	100.333	-0.00441	100.333	-0.03056
100.5	-0.01494	100.5	-0.0044	100.5	-0.03052
100.667	-0.01493	100.667	-0.00438	100.667	-0.03049
100.833	-0.01492	100.833	-0.00437	100.833	-0.03046
101	-0.01492	101	-0.00436	101	-0.03043
101.167	-0.01491	101.167	-0.00434	101.167	-0.0304
101.333	-0.0149	101.333	-0.00433	101.333	-0.03037
101.5	-0.01489	101.5	-0.00431	101.5	-0.03034
101.667	-0.01488	101.667	-0.0043	101.667	-0.0303
101.833	-0.01487	101.833	-0.00429	101.833	-0.03027
102	-0.01486	102	-0.00427	102	-0.03024
102.167	-0.01485	102.167	-0.00426	102.167	-0.03021
102.333	-0.01484	102.333	-0.00425	102.333	-0.03018
102.5	-0.01484	102.5	-0.00424	102.5	-0.03015
102.667	-0.01483	102.667	-0.00423	102.667	-0.03012
102.833	-0.01482	102.833	-0.00421	102.833	-0.03009
103	-0.01481	103	-0.0042	103	-0.03006
103.167	-0.0148	103.167	-0.00419	103.167	-0.03004
103.333	-0.0148	103.333	-0.00418	103.333	-0.03001
103.5	-0.01479	103.5	-0.00416	103.5	-0.02998
103.667	-0.01478	103.667	-0.00415	103.667	-0.02995
103.833	-0.01477	103.833	-0.00414	103.833	-0.02992
104	-0.01476	104	-0.00412	104	-0.02989
104.167	-0.01475	104.167	-0.00411	104.167	-0.02987
104.333	-0.01474	104.333	-0.0041	104.333	-0.02984
104.5	-0.01473	104.5	-0.00408	104.5	-0.02981
104.667	-0.01472	104.667	-0.00407	104.667	-0.02978
104.833	-0.01471	104.833	-0.00406	104.833	-0.02976
105	-0.0147	105	-0.00405	105	-0.02973
105.167	-0.01469	105.167	-0.00403	105.167	-0.0297
105.333	-0.01468	105.333	-0.00402	105.333	-0.02967
105.5	-0.01468	105.5	-0.004	105.5	-0.02964
105.667	-0.01467	105.667	-0.00399	105.667	-0.02962
105.833	-0.01466	105.833	-0.00397	105.833	-0.02959
106	-0.01465	106	-0.00396	106	-0.02956
106.167	-0.01464	106.167	-0.00395	106.167	-0.02953
106.333	-0.01464	106.333	-0.00394	106.333	-0.02951
106.5	-0.01462	106.5	-0.00392	106.5	-0.02948
106.667	-0.01462	106.667	-0.00391	106.667	-0.02946
106.833	-0.01461	106.833	-0.0039	106.833	-0.02943
107	-0.0146	107	-0.00389	107	-0.02941
107.167	-0.01459	107.167	-0.00387	107.167	-0.02939
107.333	-0.01458	107.333	-0.00386	107.333	-0.02936
107.5	-0.01457	107.5	-0.00385	107.5	-0.02934
107.667	-0.01456	107.667	-0.00384	107.667	-0.02932
107.833	-0.01455	107.833	-0.00383	107.833	-0.0293
108	-0.01454	108	-0.00382	108	-0.02928
108.167	-0.01453	108.167	-0.0038	108.167	-0.02926
108.333	-0.01452	108.333	-0.00379	108.333	-0.02923
108.5	-0.01451	108.5	-0.00378	108.5	-0.02921
108.667	-0.0145	108.667	-0.00377	108.667	-0.02918
108.833	-0.0145	108.833	-0.00376	108.833	-0.02916
109	-0.01449	109	-0.00375	109	-0.02914
109.167	-0.01448	109.167	-0.00374	109.167	-0.02911
109.333	-0.01447	109.333	-0.00373	109.333	-0.02909
109.5	-0.01446	109.5	-0.00372	109.5	-0.02906
109.667	-0.01445	109.667	-0.00371	109.667	-0.02904
109.833	-0.01444	109.833	-0.00369	109.833	-0.02901
110	-0.01444	110	-0.00368	110	-0.02899
110.167	-0.01443	110.167	-0.00367	110.167	-0.02897
110.333	-0.01442	110.333	-0.00365	110.333	-0.02895
110.5	-0.01441	110.5	-0.00364	110.5	-0.02892
110.667	-0.0144	110.667	-0.00364	110.667	-0.0289
110.833	-0.01439	110.833	-0.00363	110.833	-0.02887
111	-0.01438	111	-0.00362	111	-0.02885
111.167	-0.01437	111.167	-0.00361	111.167	-0.02883
111.333	-0.01436	111.333	-0.0036	111.333	-0.0288
111.5	-0.01435	111.5	-0.00359	111.5	-0.02878
111.667	-0.01434	111.667	-0.00358	111.667	-0.02876
111.833	-0.01433	111.833	-0.00357	111.833	-0.02874
112	-0.01433	112	-0.00356	112	-0.02872
112.167	-0.01432	112.167	-0.00354	112.167	-0.0287
112.333	-0.01431	112.333	-0.00354	112.333	-0.02868
112.5	-0.0143	112.5	-0.00352	112.5	-0.02866
112.667	-0.01429	112.667	-0.00351	112.667	-0.02864
112.833	-0.01428	112.833	-0.0035	112.833	-0.02862
113	-0.01427	113	-0.00349	113	-0.0286
113.167	-0.01426	113.167	-0.00348	113.167	-0.02858
113.333	-0.01425	113.333	-0.00347	113.333	-0.02856
113.5	-0.01424	113.5	-0.00346	113.5	-0.02854
113.667	-0.01423	113.667	-0.00345	113.667	-0.02852
113.833	-0.01422	113.833	-0.00344	113.833	-0.02851
114	-0.01421	114	-0.00343	114	-0.02848
114.167	-0.0142	114.167	-0.00342	114.167	-0.02846
114.333	-0.01419	114.333	-0.00341	114.333	-0.02844
114.5	-0.01418	114.5	-0.0034	114.5	-0.02842
114.667	-0.01417	114.667	-0.00339	114.667	-0.0284
114.833	-0.01416	114.833	-0.00338	114.833	-0.02839
115	-0.01416	115	-0.00337	115	-0.02837
115.167	-0.01415	115.167	-0.00336	115.167	-0.02835
115.333	-0.01414	115.333	-0.00335	115.333	-0.02833
115.5	-0.01413	115.5	-0.00334	115.5	-0.02831
115.667	-0.01412	115.667	-0.00333	115.667	-0.02829
115.833	-0.01411	115.833	-0.00332	115.833	-0.02827
116	-0.01409	116	-0.00332	116	-0.02825
116.167	-0.01408	116.167	-0.00331	116.167	-0.02824
116.333	-0.01407	116.333	-0.0033	116.333	-0.02822
116.5	-0.01406	116.5	-0.00329	116.5	-0.0282
116.667	-0.01406	116.667	-0.00328	116.667	-0.02818
116.833	-0.01405	116.833	-0.00327	116.833	-0.02816
117	-0.01404	117	-0.00326	117	-0.02815
117.167	-0.01403	117.167	-0.00325	117.167	-0.02813
117.333	-0.01402	117.333	-0.00324	117.333	-0.02811
117.5	-0.01401	117.5	-0.00323	117.5	-0.02809
117.667	-0.014	117.667	-0.00323	117.667	-0.02807
117.833	-0.01399	117.833	-0.00322	117.833	-0.02806
118	-0.01399	118	-0.00321	118	-0.02804
118.167	-0.01398	118.167	-0.0032	118.167	-0.02803
118.333	-0.01397	118.333	-0.00319	118.333	-0.02801
118.5	-0.01395	118.5	-0.00318	118.5	-0.02799
118.667	-0.01394	118.667	-0.00317	118.667	-0.02797
118.833	-0.01394	118.833	-0.00316	118.833	-0.02795
119	-0.01392	119	-0.00316	119	-0.02793
119.167	-0.01392	119.167	-0.00315	119.167	-0.02792
119.333	-0.01391	119.333	-0.00314	119.333	-0.0279
119.5	-0.0139	119.5	-0.00313	119.5	-0.02788
119.667	-0.01389	119.667	-0.00312	119.667	-0.02787
119.833	-0.01388	119.833	-0.00312	119.833	-0.02785
120	-0.01387	120	-0.00311	120	-0.02783
120.167	-0.01387	120.167	-0.00311	120.167	-0.02782
120.333	-0.01385	120.333	-0.0031	120.333	-0.0278
120.5	-0.01384	120.5	-0.00309	120.5	-0.02778
120.667	-0.01383	120.667	-0.00308	120.667	-0.02777
120.833	-0.01383	120.833	-0.00307	120.833	-0.02775
121	-0.01382	121	-0.00307	121	-0.02773
121.167	-0.01381	121.167	-0.00306	121.167	-0.02772
121.333	-0.01379	121.333	-0.00305	121.333	-0.0277
121.5	-0.01378	121.5	-0.00304	121.5	-0.02769
121.667	-0.01377	121.667	-0.00304	121.667	-0.02767
121.833	-0.01376	121.833	-0.00303	121.833	-0.02766
122	-0.01375	122	-0.00302	122	-0.02764
122.167	-0.01375	122.167	-0.00301	122.167	-0.02762
122.333	-0.01374	122.333	-0.003	122.333	-0.02761
122.5	-0.01373	122.5	-0.00299	122.5	-0.02759
122.667	-0.01372	122.667	-0.00298	122.667	-0.02758
122.833	-0.01371	122.833	-0.00297	122.833	-0.02756
123	-0.0137	123	-0.00296	123	-0.02755
123.167	-0.0137	123.167	-0.00295	123.167	-0.02753
123.333	-0.01369	123.333	-0.00294	123.333	-0.02752
123.5	-0.01368	123.5	-0.00294	123.5	-0.02751
123.667	-0.01367	123.667	-0.00293	123.667	-0.02749
123.833	-0.01366	123.833	-0.00292	123.833	-0.02748
124	-0.01365	124	-0.00291	124	-0.02747
124.167	-0.01364	124.167	-0.00291	124.167	-0.02746
124.333	-0.01364	124.333	-0.0029	124.333	-0.02745
124.5	-0.01363	124.5	-0.00289	124.5	-0.02744
124.667	-0.01361	124.667	-0.00288	124.667	-0.02743
124.833	-0.01361	124.833	-0.00287	124.833	-0.02742
125	-0.0136	125	-0.00286	125	-0.02741
125.167	-0.01359	125.167	-0.00286	125.167	-0.0274
125.333	-0.01358	125.333	-0.00285	125.333	-0.02739
125.5	-0.01357	125.5	-0.00285	125.5	-0.02738
125.667	-0.01357	125.667	-0.00284	125.667	-0.02736
125.833	-0.01356	125.833	-0.00283	125.833	-0.02735
126	-0.01355	126	-0.00282	126	-0.02734
126.167	-0.01354	126.167	-0.00281	126.167	-0.02732
126.333	-0.01354	126.333	-0.0028	126.333	-0.02731
126.5	-0.01353	126.5	-0.0028	126.5	-0.0273
126.667	-0.01352	126.667	-0.00279	126.667	-0.02729
126.833	-0.01351	126.833	-0.00278	126.833	-0.02728
127	-0.01351	127	-0.00277	127	-0.02726
127.167	-0.0135	127.167	-0.00276	127.167	-0.02725
127.333	-0.01349	127.333	-0.00276	127.333	-0.02724
127.5	-0.01348	127.5	-0.00275	127.5	-0.02722
127.667	-0.01347	127.667	-0.00274	127.667	-0.02721
127.833	-0.01347	127.833	-0.00273	127.833	-0.0272
128	-0.01346	128	-0.00273	128	-0.02719
128.167	-0.01345	128.167	-0.00272	128.167	-0.02718
128.333	-0.01344	128.333	-0.00272	128.333	-0.02717
128.5	-0.01343	128.5	-0.00271	128.5	-0.02716
128.667	-0.01342	128.667	-0.0027	128.667	-0.02714
128.833	-0.01341	128.833	-0.00269	128.833	-0.02713
129	-0.01341	129	-0.00269	129	-0.02712
129.167	-0.01341	129.167	-0.00268	129.167	-0.02711
129.333	-0.0134	129.333	-0.00267	129.333	-0.0271
129.5	-0.01339	129.5	-0.00266	129.5	-0.02709
129.667	-0.01339	129.667	-0.00266	129.667	-0.02708
129.833	-0.01338	129.833	-0.00265	129.833	-0.02708
130	-0.01337	130	-0.00265	130	-0.02707
130.167	-0.01337	130.167	-0.00264	130.167	-0.02706
130.333	-0.01336	130.333	-0.00263	130.333	-0.02705
130.5	-0.01335	130.5	-0.00262	130.5	-0.02704
130.667	-0.01334	130.667	-0.00261	130.667	-0.02703
130.833	-0.01333	130.833	-0.0026	130.833	-0.02702
131	-0.01332	131	-0.0026	131	-0.02701
131.167	-0.01332	131.167	-0.00259	131.167	-0.027
131.333	-0.01331	131.333	-0.00258	131.333	-0.02699
131.5	-0.0133	131.5	-0.00257	131.5	-0.02698
131.667	-0.0133	131.667	-0.00256	131.667	-0.02697
131.833	-0.01328	131.833	-0.00256	131.833	-0.02696
132	-0.01328	132	-0.00255	132	-0.02695
132.167	-0.01327	132.167	-0.00255	132.167	-0.02694
132.333	-0.01325	132.333	-0.00254	132.333	-0.02693
132.5	-0.01325	132.5	-0.00253	132.5	-0.02692
132.667	-0.01323	132.667	-0.00252	132.667	-0.02692
132.833	-0.01323	132.833	-0.00251	132.833	-0.02691
133	-0.01322	133	-0.00251	133	-0.0269
133.167	-0.01322	133.167	-0.0025	133.167	-0.02689
133.333	-0.01321	133.333	-0.00249	133.333	-0.02688
133.5	-0.0132	133.5	-0.00249	133.5	-0.02687
133.667	-0.0132	133.667	-0.00248	133.667	-0.02686
133.833	-0.01319	133.833	-0.00247	133.833	-0.02685
134	-0.01318	134	-0.00247	134	-0.02684
134.167	-0.01317	134.167	-0.00246	134.167	-0.02683
134.333	-0.01317	134.333	-0.00245	134.333	-0.02682
134.5	-0.01317	134.5	-0.00244	134.5	-0.02681
134.667	-0.01316	134.667	-0.00243	134.667	-0.0268
134.833	-0.01315	134.833	-0.00243	134.833	-0.0268
135	-0.01315	135	-0.00242	135	-0.02679
135.167	-0.01314	135.167	-0.00242	135.167	-0.02678
135.333	-0.01313	135.333	-0.00241	135.333	-0.02678
135.5	-0.01312	135.5	-0.0024	135.5	-0.02677
135.667	-0.01311	135.667	-0.0024	135.667	-0.02675
135.833	-0.01311	135.833	-0.00239	135.833	-0.02674
136	-0.0131	136	-0.00238	136	-0.02674
136.167	-0.0131	136.167	-0.00238	136.167	-0.02674
136.333	-0.01309	136.333	-0.00237	136.333	-0.02673
136.5	-0.01308	136.5	-0.00236	136.5	-0.02672
136.667	-0.01307	136.667	-0.00235	136.667	-0.02671
136.833	-0.01307	136.833	-0.00235	136.833	-0.0267
137	-0.01306	137	-0.00234	137	-0.0267
137.167	-0.01305	137.167	-0.00234	137.167	-0.02669
137.333	-0.01304	137.333	-0.00233	137.333	-0.02667
137.5	-0.01303	137.5	-0.00232	137.5	-0.02667
137.667	-0.01303	137.667	-0.00231	137.667	-0.02666
137.833	-0.01302	137.833	-0.0023	137.833	-0.02665
138	-0.01301	138	-0.00229	138	-0.02665
138.167	-0.01301	138.167	-0.00229	138.167	-0.02664
138.333	-0.013	138.333	-0.00228	138.333	-0.02663
138.5	-0.013	138.5	-0.00228	138.5	-0.02662
138.667	-0.01299	138.667	-0.00227	138.667	-0.02661
138.833	-0.01299	138.833	-0.00226	138.833	-0.0266
139	-0.01298	139	-0.00226	139	-0.02659
139.167	-0.01297	139.167	-0.00225	139.167	-0.02658
139.333	-0.01297	139.333	-0.00224	139.333	-0.02657
139.5	-0.01297	139.5	-0.00223	139.5	-0.02657
139.667	-0.01297	139.667	-0.00223	139.667	-0.02656
139.833	-0.01296	139.833	-0.00222	139.833	-0.02656
140	-0.01296	140	-0.00221	140	-0.02655
140.167	-0.01296	140.167	-0.0022	140.167	-0.02655
140.333	-0.01295	140.333	-0.0022	140.333	-0.02654
140.5	-0.01294	140.5	-0.0022	140.5	-0.02654
140.667	-0.01294	140.667	-0.00219	140.667	-0.02653
140.833	-0.01293	140.833	-0.00218	140.833	-0.02652
141	-0.01293	141	-0.00217	141	-0.02652
141.167	-0.01292	141.167	-0.00217	141.167	-0.02651
141.333	-0.01292	141.333	-0.00216	141.333	-0.02651
141.5	-0.01292	141.5	-0.00215	141.5	-0.0265
141.667	-0.01291	141.667	-0.00215	141.667	-0.0265
141.833	-0.01291	141.833	-0.00214	141.833	-0.02649
142	-0.0129	142	-0.00213	142	-0.02649
142.167	-0.0129	142.167	-0.00213	142.167	-0.02648
142.333	-0.01289	142.333	-0.00212	142.333	-0.02647
142.5	-0.01289	142.5	-0.00211	142.5	-0.02646
142.667	-0.01288	142.667	-0.0021	142.667	-0.02646
142.833	-0.01288	142.833	-0.00209	142.833	-0.02645
143	-0.01288	143	-0.00209	143	-0.02645
143.167	-0.01287	143.167	-0.00208	143.167	-0.02644
143.333	-0.01287	143.333	-0.00207	143.333	-0.02644
143.5	-0.01287	143.5	-0.00206	143.5	-0.02643
143.667	-0.01286	143.667	-0.00205	143.667	-0.02643
143.833	-0.01286	143.833	-0.00205	143.833	-0.02642
144	-0.01285	144	-0.00204	144	-0.02641
144.167	-0.01285	144.167	-0.00203	144.167	-0.0264
144.333	-0.01284	144.333	-0.00202	144.333	-0.0264
144.5	-0.01284	144.5	-0.00202	144.5	-0.02639
144.667	-0.01283	144.667	-0.00201	144.667	-0.02638
144.833	-0.01283	144.833	-0.002	144.833	-0.02637
145	-0.01283	145	-0.00199	145	-0.02637
145.167	-0.01282	145.167	-0.00199	145.167	-0.02637
145.333	-0.01282	145.333	-0.00198	145.333	-0.02636
145.5	-0.01281	145.5	-0.00197	145.5	-0.02635
145.667	-0.01281	145.667	-0.00197	145.667	-0.02634
145.833	-0.01281	145.833	-0.00196	145.833	-0.02634
146	-0.01281	146	-0.00195	146	-0.02633
146.167	-0.0128	146.167	-0.00195	146.167	-0.02632
146.333	-0.0128	146.333	-0.00194	146.333	-0.02632
146.5	-0.0128	146.5	-0.00194	146.5	-0.02632
146.667	-0.0128	146.667	-0.00193	146.667	-0.02632
146.833	-0.0128	146.833	-0.00192	146.833	-0.02631
147	-0.01279	147	-0.00192	147	-0.02631
147.167	-0.01279	147.167	-0.00191	147.167	-0.0263
147.333	-0.01278	147.333	-0.0019	147.333	-0.02629
147.5	-0.01278	147.5	-0.0019	147.5	-0.02629
147.667	-0.01278	147.667	-0.00189	147.667	-0.02629
147.833	-0.01277	147.833	-0.00188	147.833	-0.02628
148	-0.01277	148	-0.00187	148	-0.02627
148.167	-0.01277	148.167	-0.00187	148.167	-0.02627
148.333	-0.01277	148.333	-0.00186	148.333	-0.02626
148.5	-0.01277	148.5	-0.00186	148.5	-0.02626
148.667	-0.01277	148.667	-0.00185	148.667	-0.02626
148.833	-0.01276	148.833	-0.00184	148.833	-0.02625
149	-0.01276	149	-0.00183	149	-0.02625
149.167	-0.01276	149.167	-0.00182	149.167	-0.02625
149.333	-0.01276	149.333	-0.00182	149.333	-0.02624
149.5	-0.01276	149.5	-0.00181	149.5	-0.02624
149.667	-0.01276	149.667	-0.00181	149.667	-0.02624
149.833	-0.01276	149.833	-0.0018	149.833	-0.02623
150	-0.01275	150	-0.00179	150	-0.02622
150.167	-0.01276	150.167	-0.00179	150.167	-0.02622
150.333	-0.01276	150.333	-0.00178	150.333	-0.02622
150.5	-0.01276	150.5	-0.00177	150.5	-0.02621
150.667	-0.01276	150.667	-0.00176	150.667	-0.02621
150.833	-0.01276	150.833	-0.00176	150.833	-0.0262
151	-0.01276	151	-0.00175	151	-0.0262
151.167	-0.01276	151.167	-0.00174	151.167	-0.02619
151.333	-0.01276	151.333	-0.00174	151.333	-0.02619
151.5	-0.01276	151.5	-0.00173	151.5	-0.02619
151.667	-0.01275	151.667	-0.00173	151.667	-0.02618
151.833	-0.01275	151.833	-0.00172	151.833	-0.02618
152	-0.01275	152	-0.00172	152	-0.02618
152.167	-0.01275	152.167	-0.00171	152.167	-0.02618
152.333	-0.01275	152.333	-0.0017	152.333	-0.02617
152.5	-0.01275	152.5	-0.00169	152.5	-0.02617
152.667	-0.01275	152.667	-0.00169	152.667	-0.02617
152.833	-0.01275	152.833	-0.00168	152.833	-0.02617
153	-0.01275	153	-0.00167	153	-0.02617
153.167	-0.01275	153.167	-0.00167	153.167	-0.02616
153.333	-0.01275	153.333	-0.00166	153.333	-0.02616
153.5	-0.01275	153.5	-0.00165	153.5	-0.02615
153.667	-0.01275	153.667	-0.00165	153.667	-0.02615
153.833	-0.01275	153.833	-0.00164	153.833	-0.02614
154	-0.01275	154	-0.00163	154	-0.02614
154.167	-0.01275	154.167	-0.00162	154.167	-0.02614
154.333	-0.01276	154.333	-0.00162	154.333	-0.02614
154.5	-0.01276	154.5	-0.00161	154.5	-0.02614
154.667	-0.01276	154.667	-0.0016	154.667	-0.02613
154.833	-0.01276	154.833	-0.0016	154.833	-0.02613
155	-0.01276	155	-0.00159	155	-0.02613
155.167	-0.01276	155.167	-0.00158	155.167	-0.02612
155.333	-0.01276	155.333	-0.00158	155.333	-0.02612
155.5	-0.01276	155.5	-0.00157	155.5	-0.02611
155.667	-0.01277	155.667	-0.00157	155.667	-0.02611
155.833	-0.01277	155.833	-0.00156	155.833	-0.0261
156	-0.01277	156	-0.00155	156	-0.0261
156.167	-0.01278	156.167	-0.00154	156.167	-0.0261
156.333	-0.01279	156.333	-0.00154	156.333	-0.0261
156.5	-0.01279	156.5	-0.00153	156.5	-0.0261
156.667	-0.0128	156.667	-0.00152	156.667	-0.0261
156.833	-0.0128	156.833	-0.00152	156.833	-0.0261
157	-0.0128	157	-0.00151	157	-0.0261
157.167	-0.01281	157.167	-0.00151	157.167	-0.02609
157.333	-0.01281	157.333	-0.0015	157.333	-0.02609
157.5	-0.01281	157.5	-0.0015	157.5	-0.02609
157.667	-0.01282	157.667	-0.00149	157.667	-0.02609
157.833	-0.01282	157.833	-0.00148	157.833	-0.02609
158	-0.01283	158	-0.00147	158	-0.02609
158.167	-0.01283	158.167	-0.00147	158.167	-0.02609
158.333	-0.01284	158.333	-0.00146	158.333	-0.02609
158.5	-0.01284	158.5	-0.00146	158.5	-0.02609
158.667	-0.01284	158.667	-0.00146	158.667	-0.02609
158.833	-0.01284	158.833	-0.00145	158.833	-0.02609
159	-0.01285	159	-0.00145	159	-0.02609
159.167	-0.01285	159.167	-0.00144	159.167	-0.02609
159.333	-0.01285	159.333	-0.00143	159.333	-0.02609
159.5	-0.01286	159.5	-0.00143	159.5	-0.02608
159.667	-0.01287	159.667	-0.00142	159.667	-0.02608
159.833	-0.01287	159.833	-0.00142	159.833	-0.02609
160	-0.01288	160	-0.00141	160	-0.02609
160.167	-0.01288	160.167	-0.0014	160.167	-0.02609
160.333	-0.01288	160.333	-0.0014	160.333	-0.02609
160.5	-0.01289	160.5	-0.00139	160.5	-0.02609
160.667	-0.01289	160.667	-0.00139	160.667	-0.02609
160.833	-0.01289	160.833	-0.00138	160.833	-0.02608
161	-0.0129	161	-0.00137	161	-0.02608
161.167	-0.0129	161.167	-0.00136	161.167	-0.02608
161.333	-0.0129	161.333	-0.00136	161.333	-0.02608
161.5	-0.01291	161.5	-0.00135	161.5	-0.02608
161.667	-0.01292	161.667	-0.00134	161.667	-0.02608
161.833	-0.01292	161.833	-0.00133	161.833	-0.02608
162	-0.01293	162	-0.00132	162	-0.02608
162.167	-0.01293	162.167	-0.00132	162.167	-0.02608
162.333	-0.01293	162.333	-0.00132	162.333	-0.02608
162.5	-0.01294	162.5	-0.00131	162.5	-0.02608
162.667	-0.01294	162.667	-0.00131	162.667	-0.02608
162.833	-0.01294	162.833	-0.0013	162.833	-0.02608
163	-0.01294	163	-0.00129	163	-0.02607
163.167	-0.01295	163.167	-0.00129	163.167	-0.02607
163.333	-0.01296	163.333	-0.00128	163.333	-0.02607
163.5	-0.01296	163.5	-0.00127	163.5	-0.02608
163.667	-0.01296	163.667	-0.00126	163.667	-0.02608
163.833	-0.01297	163.833	-0.00126	163.833	-0.02608
164	-0.01298	164	-0.00125	164	-0.02608
164.167	-0.01298	164.167	-0.00125	164.167	-0.02608
164.333	-0.01298	164.333	-0.00125	164.333	-0.02608
164.5	-0.01299	164.5	-0.00124	164.5	-0.02608
164.667	-0.01299	164.667	-0.00123	164.667	-0.02607
164.833	-0.013	164.833	-0.00123	164.833	-0.02607
165	-0.01301	165	-0.00122	165	-0.02607
165.167	-0.01302	165.167	-0.00122	165.167	-0.02607
165.333	-0.01303	165.333	-0.00121	165.333	-0.02607
165.5	-0.01304	165.5	-0.0012	165.5	-0.02607
165.667	-0.01304	165.667	-0.0012	165.667	-0.02607
165.833	-0.01305	165.833	-0.00119	165.833	-0.02607
166	-0.01306	166	-0.00119	166	-0.02607
166.167	-0.01307	166.167	-0.00119	166.167	-0.02607
166.333	-0.01307	166.333	-0.00118	166.333	-0.02607
166.5	-0.01308	166.5	-0.00118	166.5	-0.02607
166.667	-0.01309	166.667	-0.00117	166.667	-0.02607
166.833	-0.01309	166.833	-0.00116	166.833	-0.02607
167	-0.0131	167	-0.00116	167	-0.02607
167.167	-0.01311	167.167	-0.00115	167.167	-0.02607
167.333	-0.01312	167.333	-0.00114	167.333	-0.02607
167.5	-0.01313	167.5	-0.00114	167.5	-0.02607
167.667	-0.01314	167.667	-0.00113	167.667	-0.02607
167.833	-0.01315	167.833	-0.00112	167.833	-0.02607
168	-0.01315	168	-0.00112	168	-0.02607
168.167	-0.01316	168.167	-0.00111	168.167	-0.02607
168.333	-0.01317	168.333	-0.00111	168.333	-0.02607
168.5	-0.01317	168.5	-0.00111	168.5	-0.02606
168.667	-0.01318	168.667	-0.0011	168.667	-0.02606
168.833	-0.01319	168.833	-0.0011	168.833	-0.02607
169	-0.0132	169	-0.00109	169	-0.02606
169.167	-0.01321	169.167	-0.00108	169.167	-0.02606
169.333	-0.01322	169.333	-0.00107	169.333	-0.02607
169.5	-0.01322	169.5	-0.00107	169.5	-0.02607
169.667	-0.01323	169.667	-0.00106	169.667	-0.02607
169.833	-0.01325	169.833	-0.00106	169.833	-0.02607
170	-0.01326	170	-0.00105	170	-0.02607
170.167	-0.01327	170.167	-0.00105	170.167	-0.02607
170.333	-0.01327	170.333	-0.00104	170.333	-0.02606
170.5	-0.01329	170.5	-0.00104	170.5	-0.02606
170.667	-0.0133	170.667	-0.00103	170.667	-0.02606
170.833	-0.01331	170.833	-0.00103	170.833	-0.02606
171	-0.01332	171	-0.00102	171	-0.02606
171.167	-0.01333	171.167	-0.00101	171.167	-0.02606
171.333	-0.01334	171.333	-0.001	171.333	-0.02606
171.5	-0.01336	171.5	-0.000997009	171.5	-0.02606
171.667	-0.01337	171.667	-0.000987936	171.667	-0.02606
171.833	-0.01338	171.833	-0.000977711	171.833	-0.02606
172	-0.01339	172	-0.000973534	172	-0.02606
172.167	-0.0134	172.167	-0.000968205	172.167	-0.02606
172.333	-0.01341	172.333	-0.000961723	172.333	-0.02606
172.5	-0.01342	172.5	-0.000957656	172.5	-0.02606
172.667	-0.01343	172.667	-0.000952364	172.667	-0.02606
172.833	-0.01344	172.833	-0.000945848	172.833	-0.02606
173	-0.01346	173	-0.000941744	173	-0.02606
173.167	-0.01347	173.167	-0.000936488	173.167	-0.02606
173.333	-0.01349	173.333	-0.00093008	173.333	-0.02605
173.5	-0.0135	173.5	-0.000926155	173.5	-0.02605
173.667	-0.01352	173.667	-0.000921151	173.667	-0.02605
173.833	-0.01353	173.833	-0.000915066	173.833	-0.02605
174	-0.01354	174	-0.000907902	174	-0.02605
174.167	-0.01356	174.167	-0.000903221	174.167	-0.02605
174.333	-0.01357	174.333	-0.000897388	174.333	-0.02605
174.5	-0.01359	174.5	-0.000890403	174.5	-0.02605
174.667	-0.0136	174.667	-0.000885902	174.667	-0.02605
174.833	-0.01361	174.833	-0.000880321	174.833	-0.02605
175	-0.01362	175	-0.000877298	175	-0.02605
175.167	-0.01364	175.167	-0.000873266	175.167	-0.02605
175.333	-0.01365	175.333	-0.000868227	175.333	-0.02605
175.5	-0.01367	175.5	-0.000862179	175.5	-0.02605
175.667	-0.01368	175.667	-0.000855123	175.667	-0.02605
175.833	-0.0137	175.833	-0.000847059	175.833	-0.02605
176	-0.01371	176	-0.000837987	176	-0.02605
176.167	-0.01373	176.167	-0.000835107	176.167	-0.02605
176.333	-0.01375	176.333	-0.000831219	176.333	-0.02605
176.5	-0.01376	176.5	-0.000826323	176.5	-0.02605
176.667	-0.01378	176.667	-0.000820419	176.667	-0.02606
176.833	-0.01379	176.833	-0.000817143	176.833	-0.02606
177	-0.01381	177	-0.00081293	177	-0.02606
177.167	-0.01382	177.167	-0.000807782	177.167	-0.02606
177.333	-0.01384	177.333	-0.000801698	177.333	-0.02607
177.5	-0.01386	177.5	-0.000794677	177.5	-0.02607
177.667	-0.01387	177.667	-0.00078672	177.667	-0.02607
177.833	-0.01389	177.833	-0.000777828	177.833	-0.02607
178	-0.01391	178	-0.000767999	178	-0.02607
178.167	-0.01393	178.167	-0.000764434	178.167	-0.02608
178.333	-0.01394	178.333	-0.000759933	178.333	-0.02608
178.5	-0.01396	178.5	-0.000754496	178.5	-0.02609
178.667	-0.01398	178.667	-0.000748123	178.667	-0.02609
178.833	-0.014	178.833	-0.00074445	178.833	-0.02609
179	-0.01402	179	-0.000739913	179	-0.02609
179.167	-0.01404	179.167	-0.000734512	179.167	-0.02609
179.333	-0.01405	179.333	-0.000728247	179.333	-0.0261
179.5	-0.01407	179.5	-0.000721117	179.5	-0.02609
179.667	-0.01409	179.667	-0.000713124	179.667	-0.0261
179.833	-0.01411	179.833	-0.000704266	179.833	-0.0261
180	-0.01413	180	-0.000694544	180	-0.0261
180.167	-0.01415	180.167	-0.000687595	180.167	-0.0261
180.333	-0.01417	180.333	-0.000683417	180.333	-0.02611
180.5	-0.01419	180.5	-0.000678375	180.5	-0.02611
180.667	-0.01421	180.667	-0.000672469	180.667	-0.02612
180.833	-0.01423	180.833	-0.000669337	180.833	-0.02612
181	-0.01425	181	-0.000665413	181	-0.02613
181.167	-0.01427	181.167	-0.000660697	181.167	-0.02613
181.333	-0.01429	181.333	-0.000655189	181.333	-0.02614
181.5	-0.01431	181.5	-0.000648888	181.5	-0.02614
181.667	-0.01433	181.667	-0.000641796	181.667	-0.02614
181.833	-0.01435	181.833	-0.000633912	181.833	-0.02614
182	-0.01437	182	-0.000625235	182	-0.02615
182.167	-0.01439	182.167	-0.000619403	182.167	-0.02615
182.333	-0.01441	182.333	-0.000616414	182.333	-0.02616
182.5	-0.01444	182.5	-0.000612634	182.5	-0.02616
182.667	-0.01446	182.667	-0.000611697	182.667	-0.02617
182.833	-0.01448	182.833	-0.000610041	182.833	-0.02617
183	-0.0145	183	-0.000607664	183	-0.02617
183.167	-0.01452	183.167	-0.000604568	183.167	-0.02617
183.333	-0.01455	183.333	-0.000600751	183.333	-0.02618
183.5	-0.01457	183.5	-0.000596214	183.5	-0.02618
183.667	-0.01459	183.667	-0.000590958	183.667	-0.02618
183.833	-0.01461	183.833	-0.000584981	183.833	-0.02618
184	-0.01463	184	-0.000578284	184	-0.02618
184.167	-0.01466	184.167	-0.000570867	184.167	-0.02619
184.333	-0.01468	184.333	-0.00056273	184.333	-0.0262
184.5	-0.0147	184.5	-0.000557439	184.5	-0.0262
184.667	-0.01472	184.667	-0.000554992	184.667	-0.02621
184.833	-0.01474	184.833	-0.000551824	184.833	-0.02621
185	-0.01477	185	-0.000551573	185	-0.02622
185.167	-0.01479	185.167	-0.000550674	185.167	-0.02622
185.333	-0.01481	185.333	-0.000549126	185.333	-0.02622
185.5	-0.01483	185.5	-0.000546931	185.5	-0.02622
185.667	-0.01485	185.667	-0.000544087	185.667	-0.02623
185.833	-0.01487	185.833	-0.000540595	185.833	-0.02623
186	-0.0149	186	-0.000536456	186	-0.02623
186.167	-0.01492	186.167	-0.000531668	186.167	-0.02624
186.333	-0.01494	186.333	-0.000526232	186.333	-0.02624
186.5	-0.01496	186.5	-0.000520148	186.5	-0.02625
186.667	-0.01498	186.667	-0.000520616	186.667	-0.02626
186.833	-0.015	186.833	-0.000520436	186.833	-0.02626
187	-0.01502	187	-0.000519608	187	-0.02627
187.167	-0.01505	187.167	-0.000518131	187.167	-0.02627
187.333	-0.01507	187.333	-0.000516007	187.333	-0.02627
187.5	-0.01509	187.5	-0.000513235	187.5	-0.02628
187.667	-0.01511	187.667	-0.000509814	187.667	-0.02628
187.833	-0.01513	187.833	-0.000505746	187.833	-0.02628
188	-0.01515	188	-0.000501029	188	-0.02628
188.167	-0.01517	188.167	-0.000495664	188.167	-0.02629
188.333	-0.01519	188.333	-0.000489651	188.333	-0.02629
188.5	-0.01521	188.5	-0.00048299	188.5	-0.0263
188.667	-0.01523	188.667	-0.000479318	188.667	-0.02631
188.833	-0.01525	188.833	-0.000478633	188.833	-0.02631
189	-0.01527	189	-0.0004773	189	-0.02632
189.167	-0.01529	189.167	-0.000478957	189.167	-0.02632
189.333	-0.01531	189.333	-0.000480037	189.333	-0.02633
189.5	-0.01532	189.5	-0.000480542	189.5	-0.02633
189.667	-0.01534	189.667	-0.000480471	189.667	-0.02633
189.833	-0.01536	189.833	-0.000479823	189.833	-0.02633
190	-0.01538	190	-0.0004786	190	-0.02633
190.167	-0.0154	190.167	-0.0004768	190.167	-0.02634
190.333	-0.01542	190.333	-0.000474425	190.333	-0.02634
190.5	-0.01544	190.5	-0.000471473	190.5	-0.02635
190.667	-0.01545	190.667	-0.000467945	190.667	-0.02636
190.833	-0.01547	190.833	-0.000467478	190.833	-0.02636
191	-0.01549	191	-0.00047007	191	-0.02637
191.167	-0.0155	191.167	-0.000472087	191.167	-0.02637
191.333	-0.01552	191.333	-0.000473527	191.333	-0.02637
191.5	-0.01554	191.5	-0.000474391	191.5	-0.02638
191.667	-0.01555	191.667	-0.000474679	191.667	-0.02638
191.833	-0.01557	191.833	-0.000474392	191.833	-0.02638
192	-0.01558	192	-0.000473528	192	-0.02638
192.167	-0.0156	192.167	-0.000472088	192.167	-0.02639
192.333	-0.01562	192.333	-0.000470072	192.333	-0.02639
192.5	-0.01563	192.5	-0.00046748	192.5	-0.0264
192.667	-0.01564	192.667	-0.000464312	192.667	-0.0264
192.833	-0.01566	192.833	-0.000464204	192.833	-0.02641
193	-0.01567	193	-0.000463592	193	-0.02641
193.167	-0.01569	193.167	-0.000462475	193.167	-0.02642
193.333	-0.0157	193.333	-0.000464419	193.333	-0.02643
193.5	-0.01572	193.5	-0.000465787	193.5	-0.02644
193.667	-0.01573	193.667	-0.000466579	193.667	-0.02644
193.833	-0.01574	193.833	-0.000466795	193.833	-0.02645
194	-0.01575	194	-0.000466435	194	-0.02645
194.167	-0.01577	194.167	-0.000465498	194.167	-0.02645
194.333	-0.01578	194.333	-0.000463986	194.333	-0.02646
194.5	-0.01579	194.5	-0.000461898	194.5	-0.02647
194.667	-0.0158	194.667	-0.000459233	194.667	-0.02647
194.833	-0.01581	194.833	-0.000459629	194.833	-0.02648
195	-0.01582	195	-0.00045952	195	-0.02649
195.167	-0.01584	195.167	-0.000458908	195.167	-0.0265
195.333	-0.01585	195.333	-0.000457791	195.333	-0.0265
195.5	-0.01586	195.5	-0.00045617	195.5	-0.02651
195.667	-0.01587	195.667	-0.000454046	195.667	-0.02651
195.833	-0.01588	195.833	-0.000451417	195.833	-0.02652
196	-0.01589	196	-0.000448284	196	-0.02652
196.167	-0.01591	196.167	-0.000444648	196.167	-0.02653
196.333	-0.01592	196.333	-0.000440507	196.333	-0.02653
196.5	-0.01593	196.5	-0.000435862	196.5	-0.02654
196.667	-0.01594	196.667	-0.000430713	196.667	-0.02654
196.833	-0.01595	196.833	-0.00042506	196.833	-0.02655
197	-0.01596	197	-0.000422539	197	-0.02656
197.167	-0.01597	197.167	-0.000419586	197.167	-0.02657
197.333	-0.01598	197.333	-0.000416201	197.333	-0.02658
197.5	-0.01599	197.5	-0.000412384	197.5	-0.02658
197.667	-0.016	197.667	-0.000411699	197.667	-0.02659
197.833	-0.01601	197.833	-0.00041051	197.833	-0.0266
198	-0.01602	198	-0.000408817	198	-0.02661
198.167	-0.01603	198.167	-0.000406619	198.167	-0.02661
198.333	-0.01604	198.333	-0.000403918	198.333	-0.02662
198.5	-0.01606	198.5	-0.000400713	198.5	-0.02663
198.667	-0.01607	198.667	-0.000397004	198.667	-0.02663
198.833	-0.01608	198.833	-0.00039279	198.833	-0.02664
199	-0.01609	199	-0.000391709	199	-0.02665
199.167	-0.0161	199.167	-0.000390196	199.167	-0.02666
199.333	-0.01611	199.333	-0.00038825	199.333	-0.02666
199.5	-0.01613	199.5	-0.000385873	199.5	-0.02667
199.667	-0.01614	199.667	-0.000383063	199.667	-0.02668
199.833	-0.01615	199.833	-0.000379822	199.833	-0.02669
200	-0.01617	200	-0.000376148	200	-0.02669
200.167	-0.01618	200.167	-0.000372042	200.167	-0.0267
200.333	-0.01619	200.333	-0.000367505	200.333	-0.0267
200.5	-0.01621	200.5	-0.000362535	200.5	-0.02671
200.667	-0.01622	200.667	-0.000357133	200.667	-0.02672
200.833	-0.01623	200.833	-0.000351299	200.833	-0.02673
201	-0.01625	201	-0.000345033	201	-0.02674
201.167	-0.01626	201.167	-0.000341973	201.167	-0.02674
201.333	-0.01628	201.333	-0.000338553	201.333	-0.02675
201.5	-0.01629	201.5	-0.000334773	201.5	-0.02676
201.667	-0.01631	201.667	-0.000330633	201.667	-0.02677
201.833	-0.01633	201.833	-0.000326133	201.833	-0.02678
202	-0.01634	202	-0.000321273	202	-0.02679
202.167	-0.01636	202.167	-0.000316053	202.167	-0.0268
202.333	-0.01638	202.333	-0.000310473	202.333	-0.0268
202.5	-0.0164	202.5	-0.000304532	202.5	-0.02681
202.667	-0.01642	202.667	-0.000298232	202.667	-0.02682
202.833	-0.01644	202.833	-0.000291572	202.833	-0.02683
203	-0.01646	203	-0.000284552	203	-0.02684
203.167	-0.01648	203.167	-0.000277172	203.167	-0.02684
203.333	-0.0165	203.333	-0.000273068	203.333	-0.02685
203.5	-0.01652	203.5	-0.000268675	203.5	-0.02686
203.667	-0.01654	203.667	-0.000263995	203.667	-0.02687
203.833	-0.01656	203.833	-0.000259027	203.833	-0.02688
204	-0.01658	204	-0.000253771	204	-0.02689
204.167	-0.0166	204.167	-0.000248227	204.167	-0.0269
204.333	-0.01662	204.333	-0.000242395	204.333	-0.02691
204.5	-0.01664	204.5	-0.000236274	204.5	-0.02691
204.667	-0.01666	204.667	-0.00023343	204.667	-0.02692
204.833	-0.01668	204.833	-0.000230226	204.833	-0.02693
205	-0.01671	205	-0.000226662	205	-0.02694
205.167	-0.01673	205.167	-0.000222738	205.167	-0.02695
205.333	-0.01675	205.333	-0.000218454	205.333	-0.02696
205.5	-0.01678	205.5	-0.000217446	205.5	-0.02697
205.667	-0.01681	205.667	-0.00021615	205.667	-0.02698
205.833	-0.01683	205.833	-0.000214566	205.833	-0.02699
206	-0.01686	206	-0.000212694	206	-0.02699
206.167	-0.01689	206.167	-0.000210534	206.167	-0.02701
206.333	-0.01692	206.333	-0.000208086	206.333	-0.02701
206.5	-0.01694	206.5	-0.00020535	206.5	-0.02702
206.667	-0.01697	206.667	-0.000202326	206.667	-0.02703
206.833	-0.017	206.833	-0.000199013	206.833	-0.02704
207	-0.01703	207	-0.000195413	207	-0.02704
207.167	-0.01707	207.167	-0.000191525	207.167	-0.02705
207.333	-0.01709	207.333	-0.000187349	207.333	-0.02707
207.5	-0.01713	207.5	-0.000182885	207.5	-0.02708
207.667	-0.01716	207.667	-0.000181769	207.667	-0.02709
207.833	-0.01719	207.833	-0.000180437	207.833	-0.0271
208	-0.01722	208	-0.000178889	208	-0.0271
208.167	-0.01726	208.167	-0.000177125	208.167	-0.02711
208.333	-0.01729	208.333	-0.000175145	208.333	-0.02712
208.5	-0.01732	208.5	-0.000172949	208.5	-0.02713
208.667	-0.01736	208.667	-0.000170537	208.667	-0.02714
208.833	-0.01739	208.833	-0.000167909	208.833	-0.02715
209	-0.01743	209	-0.000165065	209	-0.02716
209.167	-0.01746	209.167	-0.000162004	209.167	-0.02717
209.333	-0.0175	209.333	-0.000162294	209.333	-0.02718
209.5	-0.01753	209.5	-0.000162296	209.5	-0.02719
209.667	-0.01757	209.667	-0.000158444	209.667	-0.0272
209.833	-0.01761	209.833	-0.000154375	209.833	-0.02721
210	-0.01764	210	-0.000153727	210	-0.02722
210.167	-0.01768	210.167	-0.000152935	210.167	-0.02724
210.333	-0.01772	210.333	-0.000151999	210.333	-0.02725
210.5	-0.01775	210.5	-0.000150919	210.5	-0.02725
210.667	-0.01779	210.667	-0.000149695	210.667	-0.02726
210.833	-0.01784	210.833	-0.000148327	210.833	-0.02727
211	-0.01788	211	-0.000146815	211	-0.02728
211.167	-0.01792	211.167	-0.000145159	211.167	-0.02729
211.333	-0.01796	211.333	-0.000143359	211.333	-0.0273
211.5	-0.018	211.5	-0.000141414	211.5	-0.02732
211.667	-0.01804	211.667	-0.000142892	211.667	-0.02733
211.833	-0.01809	211.833	-0.000144154	211.833	-0.02734
212	-0.01813	212	-0.000145199	212	-0.02735
212.167	-0.01817	212.167	-0.000146029	212.167	-0.02736
212.333	-0.01821	212.333	-0.000146642	212.333	-0.02737
212.5	-0.01826	212.5	-0.00014704	212.5	-0.02738
212.667	-0.0183	212.667	-0.000147221	212.667	-0.02739
212.833	-0.01835	212.833	-0.000147187	212.833	-0.0274
213	-0.01839	213	-0.000146936	213	-0.02741
213.167	-0.01844	213.167	-0.000146469	213.167	-0.02741
213.333	-0.01848	213.333	-0.000145787	213.333	-0.02742
213.5	-0.01853	213.5	-0.000144888	213.5	-0.02743
213.667	-0.01858	213.667	-0.000143773	213.667	-0.02745
213.833	-0.01862	213.833	-0.000142442	213.833	-0.02746
214	-0.01867	214	-0.000140895	214	-0.02747
214.167	-0.01872	214.167	-0.000139132	214.167	-0.02748
214.333	-0.01877	214.333	-0.000140789	214.333	-0.02749
214.5	-0.01882	214.5	-0.000142303	214.5	-0.0275
214.667	-0.01887	214.667	-0.000143672	214.667	-0.02751
214.833	-0.01891	214.833	-0.000144897	214.833	-0.02753
215	-0.01897	215	-0.000145978	215	-0.02753
215.167	-0.01902	215.167	-0.000146915	215.167	-0.02755
215.333	-0.01907	215.333	-0.000147707	215.333	-0.02755
215.5	-0.01912	215.5	-0.000148356	215.5	-0.02756
215.667	-0.01917	215.667	-0.000148861	215.667	-0.02757
215.833	-0.01923	215.833	-0.000149222	215.833	-0.02758
216	-0.01928	216	-0.000149439	216	-0.02759
216.167	-0.01933	216.167	-0.000149511	216.167	-0.0276
216.333	-0.01939	216.333	-0.00014944	216.333	-0.02762
216.5	-0.01944	216.5	-0.000152789	216.5	-0.02763
216.667	-0.01949	216.667	-0.000155921	216.667	-0.02764
216.833	-0.01955	216.833	-0.000158838	216.833	-0.02765
217	-0.0196	217	-0.000161539	217	-0.02767
217.167	-0.01966	217.167	-0.000164023	217.167	-0.02768
217.333	-0.01972	217.333	-0.000166292	217.333	-0.02769
217.5	-0.01977	217.5	-0.000168344	217.5	-0.0277
217.667	-0.01983	217.667	-0.000170181	217.667	-0.02771
217.833	-0.01988	217.833	-0.000171801	217.833	-0.02772
218	-0.01994	218	-0.000173205	218	-0.02773
218.167	-0.02	218.167	-0.000174394	218.167	-0.02774
218.333	-0.02006	218.333	-0.000175366	218.333	-0.02775
218.5	-0.02012	218.5	-0.000176122	218.5	-0.02777
218.667	-0.02018	218.667	-0.000176663	218.667	-0.02778
218.833	-0.02024	218.833	-0.000176987	218.833	-0.02779
219	-0.0203	219	-0.000177095	219	-0.0278
219.167	-0.02036	219.167	-0.000176987	219.167	-0.02781
219.333	-0.02042	219.333	-0.000176663	219.333	-0.02782
219.5	-0.02049	219.5	-0.000176123	219.5	-0.02783
219.667	-0.02055	219.667	-0.000175367	219.667	-0.02784
219.833	-0.02062	219.833	-0.000174395	219.833	-0.02785
220	-0.02068	220	-0.000173207	220	-0.02787
220.167	-0.02074	220.167	-0.000171803	220.167	-0.02787
220.333	-0.0208	220.333	-0.000170182	220.333	-0.02789
220.5	-0.02086	220.5	-0.000168346	220.5	-0.0279
220.667	-0.02093	220.667	-0.000166294	220.667	-0.02791
220.833	-0.02099	220.833	-0.000164026	220.833	-0.02792
221	-0.02105	221	-0.000161541	221	-0.02794
221.167	-0.02111	221.167	-0.000158841	221.167	-0.02795
221.333	-0.02118	221.333	-0.00015956	221.333	-0.02796
221.5	-0.02124	221.5	-0.0001637	221.5	-0.02797
221.667	-0.0213	221.667	-0.000167624	221.667	-0.02797
221.833	-0.02137	221.833	-0.000171331	221.833	-0.02798
222	-0.02144	222	-0.000174823	222	-0.02799
222.167	-0.0215	222.167	-0.000178099	222.167	-0.028
222.333	-0.02157	222.333	-0.000181158	222.333	-0.02801
222.5	-0.02164	222.5	-0.000184002	222.5	-0.02802
222.667	-0.0217	222.667	-0.000186629	222.667	-0.02803
222.833	-0.02177	222.833	-0.00018904	222.833	-0.02804
223	-0.02184	223	-0.000191236	223	-0.02805
223.167	-0.02191	223.167	-0.000193215	223.167	-0.02806
223.333	-0.02197	223.333	-0.000194978	223.333	-0.02808
223.5	-0.02204	223.5	-0.000196526	223.5	-0.02809
223.667	-0.02212	223.667	-0.000197857	223.667	-0.0281
223.833	-0.02218	223.833	-0.000198972	223.833	-0.02811
224	-0.02225	224	-0.000203435	224	-0.02812
224.167	-0.02232	224.167	-0.00020761	224.167	-0.02813
224.333	-0.02239	224.333	-0.000211497	224.333	-0.02814
224.5	-0.02246	224.5	-0.000215097	224.5	-0.02816
224.667	-0.02253	224.667	-0.000218408	224.667	-0.02817
224.833	-0.0226	224.833	-0.000221431	224.833	-0.02818
225	-0.02267	225	-0.000224166	225	-0.02819
225.167	-0.02273	225.167	-0.000226612	225.167	-0.0282
225.333	-0.02281	225.333	-0.000228771	225.333	-0.02821
225.5	-0.02288	225.5	-0.000230642	225.5	-0.02822
225.667	-0.02294	225.667	-0.000232225	225.667	-0.02823
225.833	-0.02301	225.833	-0.00023352	225.833	-0.02825
226	-0.02308	226	-0.000238164	226	-0.02826
226.167	-0.02315	226.167	-0.000242593	226.167	-0.02827
226.333	-0.02322	226.333	-0.000243168	226.333	-0.02828
226.5	-0.02329	226.5	-0.000247018	226.5	-0.02829
226.667	-0.02336	226.667	-0.000250509	226.667	-0.0283
226.833	-0.02343	226.833	-0.00025364	226.833	-0.02832
227	-0.0235	227	-0.00025641	227	-0.02833
227.167	-0.02357	227.167	-0.000258821	227.167	-0.02834
227.333	-0.02364	227.333	-0.000260871	227.333	-0.02835
227.5	-0.0237	227.5	-0.000262562	227.5	-0.02836
227.667	-0.02377	227.667	-0.000263892	227.667	-0.02837
227.833	-0.02384	227.833	-0.000264863	227.833	-0.02839
228	-0.02391	228	-0.000265473	228	-0.0284
228.167	-0.02398	228.167	-0.000265723	228.167	-0.02841
228.333	-0.02404	228.333	-0.000269251	228.333	-0.02842
228.5	-0.02411	228.5	-0.000272492	228.5	-0.02844
228.667	-0.02418	228.667	-0.000275444	228.667	-0.02845
228.833	-0.02425	228.833	-0.000278108	228.833	-0.02846
229	-0.02431	229	-0.000284048	229	-0.02847
229.167	-0.02438	229.167	-0.000289628	229.167	-0.02848
229.333	-0.02445	229.333	-0.000294848	229.333	-0.02849
229.5	-0.02451	229.5	-0.000299708	229.5	-0.0285
229.667	-0.02458	229.667	-0.000304208	229.667	-0.02852
229.833	-0.02464	229.833	-0.000308348	229.833	-0.02852
230	-0.02471	230	-0.000312129	230	-0.02854
230.167	-0.02477	230.167	-0.000315549	230.167	-0.02855
230.333	-0.02484	230.333	-0.000318609	230.333	-0.02856
230.5	-0.0249	230.5	-0.000321309	230.5	-0.02857
230.667	-0.02497	230.667	-0.000323649	230.667	-0.02859
230.833	-0.02503	230.833	-0.000325629	230.833	-0.0286
231	-0.0251	231	-0.000327249	231	-0.02861
231.167	-0.02516	231.167	-0.000328509	231.167	-0.02862
231.333	-0.02522	231.333	-0.000329409	231.333	-0.02864
231.5	-0.02528	231.5	-0.000333515	231.5	-0.02865
231.667	-0.02535	231.667	-0.000337189	231.667	-0.02866
231.833	-0.02541	231.833	-0.00034043	231.833	-0.02867
232	-0.02547	232	-0.00034324	232	-0.02868
232.167	-0.02553	232.167	-0.000345618	232.167	-0.02869
232.333	-0.02559	232.333	-0.000347563	232.333	-0.0287
232.5	-0.02565	232.5	-0.000349077	232.5	-0.02871
232.667	-0.02571	232.667	-0.000350158	232.667	-0.02873
232.833	-0.02577	232.833	-0.000350808	232.833	-0.02874
233	-0.02583	233	-0.000351025	233	-0.02875
233.167	-0.02589	233.167	-0.000354447	233.167	-0.02876
233.333	-0.02595	233.333	-0.000357508	233.333	-0.02878
233.5	-0.026	233.5	-0.000360209	233.5	-0.02879
233.667	-0.02606	233.667	-0.000366115	233.667	-0.0288
233.833	-0.02612	233.833	-0.000371588	233.833	-0.02881
234	-0.02617	234	-0.000376629	234	-0.02882
234.167	-0.02623	234.167	-0.000384803	234.167	-0.02884
234.333	-0.02628	234.333	-0.000392472	234.333	-0.02885
234.5	-0.02633	234.5	-0.000399637	234.5	-0.02886
234.667	-0.02639	234.667	-0.000406299	234.667	-0.02887
234.833	-0.02644	234.833	-0.000412456	234.833	-0.02889
235	-0.02649	235	-0.000418109	235	-0.0289
235.167	-0.02655	235.167	-0.000423258	235.167	-0.02891
235.333	-0.0266	235.333	-0.000427903	235.333	-0.02892
235.5	-0.02665	235.5	-0.000432044	235.5	-0.02894
235.667	-0.0267	235.667	-0.000439245	235.667	-0.02895
235.833	-0.02675	235.833	-0.00044587	235.833	-0.02896
236	-0.02679	236	-0.000451919	236	-0.02897
236.167	-0.02684	236.167	-0.000457392	236.167	-0.02898
236.333	-0.02689	236.333	-0.000462289	236.333	-0.02899
236.5	-0.02694	236.5	-0.00046661	236.5	-0.02901
236.667	-0.02698	236.667	-0.000470354	236.667	-0.02902
236.833	-0.02703	236.833	-0.000477087	236.833	-0.02903
237	-0.02707	237	-0.000483172	237	-0.02904
237.167	-0.02711	237.167	-0.000492173	237.167	-0.02905
237.333	-0.02716	237.333	-0.000500453	237.333	-0.02907
237.5	-0.0272	237.5	-0.000508014	237.5	-0.02908
237.667	-0.02724	237.667	-0.000514855	237.667	-0.02909
237.833	-0.02728	237.833	-0.000520975	237.833	-0.0291
238	-0.02732	238	-0.000526376	238	-0.02911
238.167	-0.02736	238.167	-0.000534692	238.167	-0.02912
238.333	-0.0274	238.333	-0.000545925	238.333	-0.02913
238.5	-0.02744	238.5	-0.000556437	238.5	-0.02915
238.667	-0.02748	238.667	-0.00056623	238.667	-0.02916
238.833	-0.02752	238.833	-0.000575302	238.833	-0.02917
239	-0.02756	239	-0.000583655	239	-0.02918
239.167	-0.02759	239.167	-0.000591287	239.167	-0.02919
239.333	-0.02763	239.333	-0.000601765	239.333	-0.0292
239.5	-0.02766	239.5	-0.000615015	239.5	-0.02921
239.667	-0.0277	239.667	-0.000627401	239.667	-0.02922
239.833	-0.02773	239.833	-0.000638923	239.833	-0.02923
240	-0.02776	240	-0.000649581	240	-0.02924
240.167	-0.02779	240.167	-0.000659375	240.167	-0.02925
240.333	-0.02783	240.333	-0.000671868	240.333	-0.02927
240.5	-0.02786	240.5	-0.000683426	240.5	-0.02928
240.667	-0.02789	240.667	-0.000697684	240.667	-0.02929
240.833	-0.02792	240.833	-0.000711077	240.833	-0.0293
241	-0.02795	241	-0.000723607	241	-0.02931
241.167	-0.02798	241.167	-0.000738836	241.167	-0.02932
241.333	-0.028	241.333	-0.000753129	241.333	-0.02933
241.5	-0.02803	241.5	-0.000766487	241.5	-0.02934
241.667	-0.02805	241.667	-0.000778908	241.667	-0.02936
241.833	-0.02808	241.833	-0.000793957	241.833	-0.02936
242	-0.02811	242	-0.000807998	242	-0.02938
242.167	-0.02813	242.167	-0.000824595	242.167	-0.02939
242.333	-0.02815	242.333	-0.000840112	242.333	-0.0294
242.5	-0.02817	242.5	-0.000854549	242.5	-0.02941
242.667	-0.02819	242.667	-0.00087147	242.667	-0.02943
242.833	-0.02821	242.833	-0.000887239	242.833	-0.02944
243	-0.02823	243	-0.000901855	243	-0.02945
243.167	-0.02826	243.167	-0.000922522	243.167	-0.02946
243.333	-0.02828	243.333	-0.000942036	243.333	-0.02947
243.5	-0.02829	243.5	-0.000960398	243.5	-0.02949
243.667	-0.02831	243.667	-0.000977608	243.667	-0.0295
243.833	-0.02833	243.833	-0.00099723	243.833	-0.02951
244	-0.02834	244	-0.00102	244	-0.02952
244.167	-0.02836	244.167	-0.00104	244.167	-0.02954
244.333	-0.02837	244.333	-0.00106	244.333	-0.02955
244.5	-0.02839	244.5	-0.00107	244.5	-0.02956
244.667	-0.0284	244.667	-0.00109	244.667	-0.02957
244.833	-0.02841	244.833	-0.00111	244.833	-0.02959
245	-0.02842	245	-0.00113	245	-0.0296
245.167	-0.02843	245.167	-0.00115	245.167	-0.02961
245.333	-0.02844	245.333	-0.00117	245.333	-0.02963
245.5	-0.02845	245.5	-0.00119	245.5	-0.02964
245.667	-0.02846	245.667	-0.00122	245.667	-0.02965
245.833	-0.02847	245.833	-0.00124	245.833	-0.02967
246	-0.02848	246	-0.00126	246	-0.02968
246.167	-0.02849	246.167	-0.00129	246.167	-0.0297
246.333	-0.02849	246.333	-0.00131	246.333	-0.02971
246.5	-0.0285	246.5	-0.00133	246.5	-0.02972
246.667	-0.0285	246.667	-0.00136	246.667	-0.02974
246.833	-0.0285	246.833	-0.00138	246.833	-0.02976
247	-0.02851	247	-0.00141	247	-0.02977
247.167	-0.02851	247.167	-0.00143	247.167	-0.02978
247.333	-0.02851	247.333	-0.00145	247.333	-0.0298
247.5	-0.02851	247.5	-0.00148	247.5	-0.02981
247.667	-0.02851	247.667	-0.0015	247.667	-0.02983
247.833	-0.02851	247.833	-0.00152	247.833	-0.02984
248	-0.02851	248	-0.00155	248	-0.02986
248.167	-0.02851	248.167	-0.00158	248.167	-0.02987
248.333	-0.02851	248.333	-0.0016	248.333	-0.02989
248.5	-0.0285	248.5	-0.00163	248.5	-0.0299
248.667	-0.0285	248.667	-0.00166	248.667	-0.02992
248.833	-0.02849	248.833	-0.00169	248.833	-0.02993
249	-0.02849	249	-0.00172	249	-0.02995
249.167	-0.02848	249.167	-0.00175	249.167	-0.02996
249.333	-0.02848	249.333	-0.00178	249.333	-0.02998
249.5	-0.02847	249.5	-0.00181	249.5	-0.03
249.667	-0.02846	249.667	-0.00184	249.667	-0.03001
249.833	-0.02845	249.833	-0.00187	249.833	-0.03003
250	-0.02844	250	-0.0019	250	-0.03005
250.167	-0.02843	250.167	-0.00192	250.167	-0.03006
250.333	-0.02842	250.333	-0.00196	250.333	-0.03008
250.5	-0.02841	250.5	-0.00199	250.5	-0.03009
250.667	-0.0284	250.667	-0.00202	250.667	-0.03011
250.833	-0.02838	250.833	-0.00206	250.833	-0.03013
251	-0.02837	251	-0.00209	251	-0.03014
251.167	-0.02836	251.167	-0.00213	251.167	-0.03016
251.333	-0.02834	251.333	-0.00216	251.333	-0.03018
251.5	-0.02833	251.5	-0.0022	251.5	-0.0302
251.667	-0.02831	251.667	-0.00224	251.667	-0.03022
251.833	-0.0283	251.833	-0.00227	251.833	-0.03024
252	-0.02828	252	-0.00231	252	-0.03026
252.167	-0.02826	252.167	-0.00235	252.167	-0.03028
252.333	-0.02825	252.333	-0.00239	252.333	-0.0303
252.5	-0.02822	252.5	-0.00243	252.5	-0.03032
252.667	-0.0282	252.667	-0.00247	252.667	-0.03034
252.833	-0.02818	252.833	-0.00251	252.833	-0.03036
253	-0.02816	253	-0.00255	253	-0.03038
253.167	-0.02814	253.167	-0.00259	253.167	-0.0304
253.333	-0.02812	253.333	-0.00263	253.333	-0.03042
253.5	-0.02809	253.5	-0.00267	253.5	-0.03044
253.667	-0.02807	253.667	-0.00272	253.667	-0.03046
253.833	-0.02805	253.833	-0.00277	253.833	-0.03048
254	-0.02802	254	-0.00281	254	-0.03051
254.167	-0.028	254.167	-0.00286	254.167	-0.03053
254.333	-0.02797	254.333	-0.00291	254.333	-0.03055
254.5	-0.02795	254.5	-0.00296	254.5	-0.03057
254.667	-0.02792	254.667	-0.00301	254.667	-0.03059
254.833	-0.02789	254.833	-0.00305	254.833	-0.03061
255	-0.02787	255	-0.0031	255	-0.03064
255.167	-0.02784	255.167	-0.00316	255.167	-0.03066
255.333	-0.02781	255.333	-0.00321	255.333	-0.03068
255.5	-0.02778	255.5	-0.00327	255.5	-0.0307
255.667	-0.02775	255.667	-0.00332	255.667	-0.03072
255.833	-0.02772	255.833	-0.00337	255.833	-0.03075
256	-0.02769	256	-0.00343	256	-0.03077
256.167	-0.02766	256.167	-0.00349	256.167	-0.0308
256.333	-0.02763	256.333	-0.00355	256.333	-0.03082
256.5	-0.0276	256.5	-0.00362	256.5	-0.03085
256.667	-0.02757	256.667	-0.00368	256.667	-0.03087
256.833	-0.02753	256.833	-0.00374	256.833	-0.03089
257	-0.0275	257	-0.00381	257	-0.03092
257.167	-0.02747	257.167	-0.00388	257.167	-0.03094
257.333	-0.02744	257.333	-0.00394	257.333	-0.03097
257.5	-0.0274	257.5	-0.00401	257.5	-0.031
257.667	-0.02737	257.667	-0.00407	257.667	-0.03102
257.833	-0.02733	257.833	-0.00415	257.833	-0.03104
258	-0.02729	258	-0.00422	258	-0.03107
258.167	-0.02726	258.167	-0.00429	258.167	-0.0311
258.333	-0.02722	258.333	-0.00437	258.333	-0.03113
258.5	-0.02719	258.5	-0.00444	258.5	-0.03115
258.667	-0.02715	258.667	-0.00452	258.667	-0.03118
258.833	-0.02711	258.833	-0.0046	258.833	-0.03121
259	-0.02707	259	-0.00468	259	-0.03124
259.167	-0.02703	259.167	-0.00476	259.167	-0.03127
259.333	-0.02699	259.333	-0.00485	259.333	-0.0313
259.5	-0.02695	259.5	-0.00494	259.5	-0.03133
259.667	-0.02692	259.667	-0.00503	259.667	-0.03136
259.833	-0.02688	259.833	-0.00512	259.833	-0.03139
260	-0.02684	260	-0.00521	260	-0.03142
260.167	-0.0268	260.167	-0.0053	260.167	-0.03145
260.333	-0.02676	260.333	-0.0054	260.333	-0.03148
260.5	-0.02671	260.5	-0.0055	260.5	-0.03151
260.667	-0.02667	260.667	-0.00559	260.667	-0.03155
260.833	-0.02663	260.833	-0.0057	260.833	-0.03158
261	-0.02658	261	-0.0058	261	-0.03161
261.167	-0.02654	261.167	-0.0059	261.167	-0.03165
261.333	-0.0265	261.333	-0.00601	261.333	-0.03168
261.5	-0.02645	261.5	-0.00612	261.5	-0.03172
261.667	-0.02641	261.667	-0.00623	261.667	-0.03175
261.833	-0.02636	261.833	-0.00634	261.833	-0.03179
262	-0.02632	262	-0.00646	262	-0.03183
262.167	-0.02628	262.167	-0.00657	262.167	-0.03187
262.333	-0.02624	262.333	-0.00669	262.333	-0.0319
262.5	-0.02619	262.5	-0.00682	262.5	-0.03194
262.667	-0.02615	262.667	-0.00694	262.667	-0.03198
262.833	-0.0261	262.833	-0.00707	262.833	-0.03203
263	-0.02606	263	-0.0072	263	-0.03206
263.167	-0.02601	263.167	-0.00733	263.167	-0.0321
263.333	-0.02597	263.333	-0.00747	263.333	-0.03214
263.5	-0.02592	263.5	-0.0076	263.5	-0.03219
263.667	-0.02588	263.667	-0.00774	263.667	-0.03223
263.833	-0.02583	263.833	-0.00788	263.833	-0.03227
264	-0.02579	264	-0.00803	264	-0.03231
264.167	-0.02575	264.167	-0.00817	264.167	-0.03236
264.333	-0.0257	264.333	-0.00833	264.333	-0.0324
264.5	-0.02566	264.5	-0.00848	264.5	-0.03245
264.667	-0.02561	264.667	-0.00863	264.667	-0.0325
264.833	-0.02557	264.833	-0.0088	264.833	-0.03255
265	-0.02553	265	-0.00896	265	-0.0326
265.167	-0.02549	265.167	-0.00912	265.167	-0.03264
265.333	-0.02544	265.333	-0.0093	265.333	-0.03269
265.5	-0.0254	265.5	-0.00947	265.5	-0.03274
265.667	-0.02535	265.667	-0.00965	265.667	-0.03279
265.833	-0.02531	265.833	-0.00983	265.833	-0.03284
266	-0.02526	266	-0.01001	266	-0.03289
266.167	-0.02522	266.167	-0.0102	266.167	-0.03295
266.333	-0.02517	266.333	-0.01039	266.333	-0.033
266.5	-0.02513	266.5	-0.01059	266.5	-0.03306
266.667	-0.02509	266.667	-0.01078	266.667	-0.03311
266.833	-0.02504	266.833	-0.01098	266.833	-0.03316
267	-0.025	267	-0.01119	267	-0.03322
267.167	-0.02496	267.167	-0.01139	267.167	-0.03327
267.333	-0.02491	267.333	-0.0116	267.333	-0.03333
267.5	-0.02487	267.5	-0.01182	267.5	-0.03339
267.667	-0.02483	267.667	-0.01204	267.667	-0.03345
267.833	-0.02478	267.833	-0.01226	267.833	-0.03351
268	-0.02474	268	-0.01249	268	-0.03358
268.167	-0.0247	268.167	-0.01272	268.167	-0.03364
268.333	-0.02466	268.333	-0.01295	268.333	-0.0337
268.5	-0.02462	268.5	-0.01319	268.5	-0.03377
268.667	-0.02458	268.667	-0.01343	268.667	-0.03383
268.833	-0.02454	268.833	-0.01367	268.833	-0.0339
269	-0.02449	269	-0.01392	269	-0.03397
269.167	-0.02445	269.167	-0.01418	269.167	-0.03404
269.333	-0.02441	269.333	-0.01443	269.333	-0.03411
269.5	-0.02437	269.5	-0.0147	269.5	-0.03417
269.667	-0.02433	269.667	-0.01496	269.667	-0.03425
269.833	-0.02429	269.833	-0.01523	269.833	-0.03432
270	-0.02425	270	-0.0155	270	-0.03439
270.167	-0.0242	270.167	-0.01578	270.167	-0.03447
270.333	-0.02416	270.333	-0.01606	270.333	-0.03454
270.5	-0.02412	270.5	-0.01635	270.5	-0.03461
270.667	-0.02409	270.667	-0.01664	270.667	-0.03469
270.833	-0.02405	270.833	-0.01693	270.833	-0.03477
271	-0.02401	271	-0.01723	271	-0.03485
271.167	-0.02397	271.167	-0.01754	271.167	-0.03492
271.333	-0.02393	271.333	-0.01785	271.333	-0.035
271.5	-0.0239	271.5	-0.01816	271.5	-0.03508
271.667	-0.02386	271.667	-0.01849	271.667	-0.03516
271.833	-0.02382	271.833	-0.01882	271.833	-0.03524
272	-0.02379	272	-0.01915	272	-0.03533
272.167	-0.02375	272.167	-0.01948	272.167	-0.03541
272.333	-0.02371	272.333	-0.01983	272.333	-0.03549
272.5	-0.02368	272.5	-0.02018	272.5	-0.03558
272.667	-0.02364	272.667	-0.02053	272.667	-0.03567
272.833	-0.02361	272.833	-0.0209	272.833	-0.03576
273	-0.02357	273	-0.02126	273	-0.03585
273.167	-0.02354	273.167	-0.02164	273.167	-0.03595
273.333	-0.0235	273.333	-0.02202	273.333	-0.03604
273.5	-0.02347	273.5	-0.02241	273.5	-0.03613
273.667	-0.02344	273.667	-0.0228	273.667	-0.03622
273.833	-0.0234	273.833	-0.0232	273.833	-0.03632
274	-0.02337	274	-0.02361	274	-0.03642
274.167	-0.02334	274.167	-0.02402	274.167	-0.03652
274.333	-0.02331	274.333	-0.02444	274.333	-0.03661
274.5	-0.02328	274.5	-0.02486	274.5	-0.03671
274.667	-0.02325	274.667	-0.02529	274.667	-0.03682
274.833	-0.02322	274.833	-0.02573	274.833	-0.03692
275	-0.02319	275	-0.02618	275	-0.03703
275.167	-0.02316	275.167	-0.02663	275.167	-0.03713
275.333	-0.02313	275.333	-0.02709	275.333	-0.03724
275.5	-0.0231	275.5	-0.02755	275.5	-0.03735
275.667	-0.02307	275.667	-0.02803	275.667	-0.03746
275.833	-0.02304	275.833	-0.02851	275.833	-0.03757
276	-0.02301	276	-0.02899	276	-0.03768
276.167	-0.02298	276.167	-0.02949	276.167	-0.0378
276.333	-0.02295	276.333	-0.02999	276.333	-0.03791
276.5	-0.02293	276.5	-0.0305	276.5	-0.03803
276.667	-0.0229	276.667	-0.03102	276.667	-0.03815
276.833	-0.02288	276.833	-0.03155	276.833	-0.03827
277	-0.02285	277	-0.03208	277	-0.03839
277.167	-0.02282	277.167	-0.03262	277.167	-0.03852
277.333	-0.02279	277.333	-0.03317	277.333	-0.03864
277.5	-0.02277	277.5	-0.03372	277.5	-0.03877
277.667	-0.02274	277.667	-0.03428	277.667	-0.0389
277.833	-0.02272	277.833	-0.03485	277.833	-0.03902
278	-0.02269	278	-0.03542	278	-0.03916
278.167	-0.02266	278.167	-0.03601	278.167	-0.03929
278.333	-0.02264	278.333	-0.03659	278.333	-0.03943
278.5	-0.02262	278.5	-0.03719	278.5	-0.03957
278.667	-0.02259	278.667	-0.03779	278.667	-0.0397
278.833	-0.02257	278.833	-0.0384	278.833	-0.03985
279	-0.02255	279	-0.03901	279	-0.03999
279.167	-0.02252	279.167	-0.03962	279.167	-0.04013
279.333	-0.0225	279.333	-0.04024	279.333	-0.04028
279.5	-0.02248	279.5	-0.04087	279.5	-0.04043
279.667	-0.02245	279.667	-0.0415	279.667	-0.04058
279.833	-0.02243	279.833	-0.04214	279.833	-0.04074
280	-0.02241	280	-0.04278	280	-0.04089
280.167	-0.02239	280.167	-0.04342	280.167	-0.04105
280.333	-0.02237	280.333	-0.04407	280.333	-0.04121
280.5	-0.02235	280.5	-0.04472	280.5	-0.04138
280.667	-0.02233	280.667	-0.04536	280.667	-0.04154
280.833	-0.02231	280.833	-0.04601	280.833	-0.04171
281	-0.02229	281	-0.04667	281	-0.04188
281.167	-0.02227	281.167	-0.04732	281.167	-0.04205
281.333	-0.02226	281.333	-0.04797	281.333	-0.04223
281.5	-0.02224	281.5	-0.04862	281.5	-0.0424
281.667	-0.02223	281.667	-0.04927	281.667	-0.04259
281.833	-0.02221	281.833	-0.04992	281.833	-0.04277
282	-0.02219	282	-0.05056	282	-0.04295
282.167	-0.02217	282.167	-0.0512	282.167	-0.04314
282.333	-0.02216	282.333	-0.05185	282.333	-0.04333
282.5	-0.02214	282.5	-0.05249	282.5	-0.04352
282.667	-0.02213	282.667	-0.05313	282.667	-0.04372
282.833	-0.02211	282.833	-0.05377	282.833	-0.04392
283	-0.02209	283	-0.05438	283	-0.04412
283.167	-0.02208	283.167	-0.055	283.167	-0.04433
283.333	-0.02206	283.333	-0.0556	283.333	-0.04453
283.5	-0.02205	283.5	-0.05619	283.5	-0.04474
283.667	-0.02204	283.667	-0.05677	283.667	-0.04496
283.833	-0.02202	283.833	-0.05734	283.833	-0.04517
284	-0.02201	284	-0.0579	284	-0.04539
284.167	-0.02199	284.167	-0.05846	284.167	-0.04561
284.333	-0.02198	284.333	-0.05901	284.333	-0.04583
284.5	-0.02197	284.5	-0.05955	284.5	-0.04606
284.667	-0.02196	284.667	-0.06008	284.667	-0.04629
284.833	-0.02195	284.833	-0.0606	284.833	-0.04653
285	-0.02193	285	-0.0611	285	-0.04676
285.167	-0.02192	285.167	-0.06159	285.167	-0.047
285.333	-0.02191	285.333	-0.06207	285.333	-0.04725
285.5	-0.0219	285.5	-0.06253	285.5	-0.04749
285.667	-0.02189	285.667	-0.06297	285.667	-0.04774
285.833	-0.02188	285.833	-0.0634	285.833	-0.04798
286	-0.02187	286	-0.06381	286	-0.04823
286.167	-0.02186	286.167	-0.0642	286.167	-0.04849
286.333	-0.02185	286.333	-0.06458	286.333	-0.04875
286.5	-0.02184	286.5	-0.06494	286.5	-0.049
286.667	-0.02183	286.667	-0.06529	286.667	-0.04927
286.833	-0.02182	286.833	-0.06562	286.833	-0.04953
287	-0.02181	287	-0.06593	287	-0.04979
287.167	-0.0218	287.167	-0.06623	287.167	-0.05007
287.333	-0.02179	287.333	-0.0665	287.333	-0.05034
287.5	-0.02178	287.5	-0.06677	287.5	-0.05061
287.667	-0.02178	287.667	-0.06701	287.667	-0.05089
287.833	-0.02177	287.833	-0.06724	287.833	-0.05116
288	-0.02176	288	-0.06744	288	-0.05144
288.167	-0.02175	288.167	-0.06763	288.167	-0.05172
288.333	-0.02175	288.333	-0.06781	288.333	-0.052
288.5	-0.02174	288.5	-0.06797	288.5	-0.05228
288.667	-0.02173	288.667	-0.06811	288.667	-0.05257
288.833	-0.02173	288.833	-0.06823	288.833	-0.05285
289	-0.02172	289	-0.06835	289	-0.05314
289.167	-0.02171	289.167	-0.06844	289.167	-0.05343
289.333	-0.0217	289.333	-0.06851	289.333	-0.05372
289.5	-0.0217	289.5	-0.06857	289.5	-0.05401
289.667	-0.02169	289.667	-0.06862	289.667	-0.0543
289.833	-0.02168	289.833	-0.06865	289.833	-0.0546
290	-0.02168	290	-0.06867	290	-0.05488
290.167	-0.02167	290.167	-0.06868	290.167	-0.05517
290.333	-0.02167	290.333	-0.06867	290.333	-0.05546
290.5	-0.02166	290.5	-0.06865	290.5	-0.05575
290.667	-0.02166	290.667	-0.06861	290.667	-0.05604
290.833	-0.02165	290.833	-0.06856	290.833	-0.05633
291	-0.02164	291	-0.0685	291	-0.05661
291.167	-0.02164	291.167	-0.06842	291.167	-0.0569
291.333	-0.02164	291.333	-0.06833	291.333	-0.05718
291.5	-0.02163	291.5	-0.06823	291.5	-0.05747
291.667	-0.02163	291.667	-0.06812	291.667	-0.05775
291.833	-0.02162	291.833	-0.068	291.833	-0.05803
292	-0.02162	292	-0.06786	292	-0.0583
292.167	-0.02161	292.167	-0.06771	292.167	-0.05858
292.333	-0.02161	292.333	-0.06755	292.333	-0.05884
292.5	-0.02161	292.5	-0.06738	292.5	-0.05911
292.667	-0.0216	292.667	-0.06719	292.667	-0.05937
292.833	-0.0216	292.833	-0.06699	292.833	-0.05963
293	-0.02159	293	-0.06678	293	-0.05989
293.167	-0.02159	293.167	-0.06656	293.167	-0.06014
293.333	-0.02159	293.333	-0.06633	293.333	-0.06039
293.5	-0.02158	293.5	-0.06608	293.5	-0.06063
293.667	-0.02158	293.667	-0.06582	293.667	-0.06087
293.833	-0.02157	293.833	-0.06554	293.833	-0.0611
294	-0.02157	294	-0.06525	294	-0.06133
294.167	-0.02157	294.167	-0.06495	294.167	-0.06155
294.333	-0.02156	294.333	-0.06463	294.333	-0.06177
294.5	-0.02156	294.5	-0.0643	294.5	-0.06198
294.667	-0.02156	294.667	-0.06395	294.667	-0.06218
294.833	-0.02155	294.833	-0.06359	294.833	-0.06238
295	-0.02155	295	-0.06322	295	-0.06257
295.167	-0.02155	295.167	-0.06282	295.167	-0.06275
295.333	-0.02155	295.333	-0.06242	295.333	-0.06293
295.5	-0.02155	295.5	-0.062	295.5	-0.0631
295.667	-0.02154	295.667	-0.06156	295.667	-0.06326
295.833	-0.02154	295.833	-0.0611	295.833	-0.06342
296	-0.02154	296	-0.06064	296	-0.06356
296.167	-0.02154	296.167	-0.06016	296.167	-0.0637
296.333	-0.02153	296.333	-0.05966	296.333	-0.06384
296.5	-0.02153	296.5	-0.05916	296.5	-0.06396
296.667	-0.02153	296.667	-0.05863	296.667	-0.06408
296.833	-0.02153	296.833	-0.0581	296.833	-0.06419
297	-0.02152	297	-0.05756	297	-0.06429
297.167	-0.02152	297.167	-0.05699	297.167	-0.06439
297.333	-0.02152	297.333	-0.05642	297.333	-0.06447
297.5	-0.02152	297.5	-0.05584	297.5	-0.06454
297.667	-0.02152	297.667	-0.05524	297.667	-0.06461
297.833	-0.02152	297.833	-0.05464	297.833	-0.06467
298	-0.02152	298	-0.05403	298	-0.06472
298.167	-0.02151	298.167	-0.0534	298.167	-0.06476
298.333	-0.02151	298.333	-0.05277	298.333	-0.06479
298.5	-0.02151	298.5	-0.05212	298.5	-0.06481
298.667	-0.02151	298.667	-0.05147	298.667	-0.06483
298.833	-0.0215	298.833	-0.05081	298.833	-0.06484
299	-0.0215	299	-0.05015	299	-0.06483
299.167	-0.0215	299.167	-0.04948	299.167	-0.06482
299.333	-0.02149	299.333	-0.04881	299.333	-0.0648
299.5	-0.02149	299.5	-0.04813	299.5	-0.06477
299.667	-0.02149	299.667	-0.04743	299.667	-0.06474
299.833	-0.02148	299.833	-0.04674	299.833	-0.06469
300	-0.02148	300	-0.04603	300	-0.06463
300.167	-0.02148	300.167	-0.04531	300.167	-0.06457
300.333	-0.02148	300.333	-0.04459	300.333	-0.0645
300.5	-0.02147	300.5	-0.04386	300.5	-0.06441
300.667	-0.02147	300.667	-0.04312	300.667	-0.06433
300.833	-0.02147	300.833	-0.04239	300.833	-0.06423
301	-0.02146	301	-0.04166	301	-0.06412
301.167	-0.02146	301.167	-0.04092	301.167	-0.06401
301.333	-0.02146	301.333	-0.04019	301.333	-0.06388
301.5	-0.02146	301.5	-0.03946	301.5	-0.06376
301.667	-0.02145	301.667	-0.03872	301.667	-0.06362
301.833	-0.02145	301.833	-0.03798	301.833	-0.06348
302	-0.02145	302	-0.03724	302	-0.06332
302.167	-0.02144	302.167	-0.0365	302.167	-0.06317
302.333	-0.02144	302.333	-0.03575	302.333	-0.063
302.5	-0.02144	302.5	-0.035	302.5	-0.06283
302.667	-0.02144	302.667	-0.03425	302.667	-0.06265
302.833	-0.02143	302.833	-0.0335	302.833	-0.06247
303	-0.02143	303	-0.03276	303	-0.06227
303.167	-0.02143	303.167	-0.03201	303.167	-0.06207
303.333	-0.02143	303.333	-0.03126	303.333	-0.06187
303.5	-0.02142	303.5	-0.03052	303.5	-0.06166
303.667	-0.02142	303.667	-0.02978	303.667	-0.06144
303.833	-0.02142	303.833	-0.02904	303.833	-0.06123
304	-0.02141	304	-0.0283	304	-0.061
304.167	-0.02141	304.167	-0.02757	304.167	-0.06077
304.333	-0.02141	304.333	-0.02684	304.333	-0.06054
304.5	-0.0214	304.5	-0.02612	304.5	-0.0603
304.667	-0.0214	304.667	-0.0254	304.667	-0.06006
304.833	-0.02139	304.833	-0.02469	304.833	-0.05982
305	-0.02139	305	-0.02398	305	-0.05957
305.167	-0.02138	305.167	-0.02328	305.167	-0.05931
305.333	-0.02138	305.333	-0.02258	305.333	-0.05906
305.5	-0.02138	305.5	-0.0219	305.5	-0.0588
305.667	-0.02137	305.667	-0.02122	305.667	-0.05853
305.833	-0.02137	305.833	-0.02055	305.833	-0.05827
306	-0.02136	306	-0.01989	306	-0.05801
306.167	-0.02136	306.167	-0.01924	306.167	-0.05774
306.333	-0.02135	306.333	-0.0186	306.333	-0.05748
306.5	-0.02135	306.5	-0.01798	306.5	-0.05721
306.667	-0.02134	306.667	-0.01736	306.667	-0.05693
306.833	-0.02134	306.833	-0.01676	306.833	-0.05665
307	-0.02134	307	-0.01618	307	-0.05638
307.167	-0.02133	307.167	-0.01561	307.167	-0.0561
307.333	-0.02132	307.333	-0.01505	307.333	-0.05582
307.5	-0.02132	307.5	-0.01451	307.5	-0.05554
307.667	-0.02131	307.667	-0.01399	307.667	-0.05526
307.833	-0.02131	307.833	-0.01348	307.833	-0.05498
308	-0.0213	308	-0.01298	308	-0.0547
308.167	-0.0213	308.167	-0.0125	308.167	-0.05443
308.333	-0.02129	308.333	-0.01205	308.333	-0.05415
308.5	-0.02129	308.5	-0.0116	308.5	-0.05387
308.667	-0.02128	308.667	-0.01118	308.667	-0.0536
308.833	-0.02127	308.833	-0.01077	308.833	-0.05332
309	-0.02127	309	-0.01038	309	-0.05304
309.167	-0.02126	309.167	-0.01001	309.167	-0.05277
309.333	-0.02125	309.333	-0.00965	309.333	-0.0525
309.5	-0.02124	309.5	-0.00932	309.5	-0.05222
309.667	-0.02124	309.667	-0.009	309.667	-0.05195
309.833	-0.02123	309.833	-0.00869	309.833	-0.05168
310	-0.02122	310	-0.0084	310	-0.05141
310.167	-0.02121	310.167	-0.00813	310.167	-0.05115
310.333	-0.0212	310.333	-0.00787	310.333	-0.05088
310.5	-0.02119	310.5	-0.00762	310.5	-0.05062
310.667	-0.02119	310.667	-0.00739	310.667	-0.05036
310.833	-0.02118	310.833	-0.00716	310.833	-0.0501
311	-0.02117	311	-0.00696	311	-0.04984
311.167	-0.02116	311.167	-0.00676	311.167	-0.04958
311.333	-0.02115	311.333	-0.00658	311.333	-0.04933
311.5	-0.02114	311.5	-0.0064	311.5	-0.04907
311.667	-0.02114	311.667	-0.00624	311.667	-0.04882
311.833	-0.02113	311.833	-0.00608	311.833	-0.04857
312	-0.02112	312	-0.00593	312	-0.04833
312.167	-0.02111	312.167	-0.00579	312.167	-0.04808
312.333	-0.0211	312.333	-0.00566	312.333	-0.04784
312.5	-0.02109	312.5	-0.00553	312.5	-0.0476
312.667	-0.02108	312.667	-0.00541	312.667	-0.04736
312.833	-0.02107	312.833	-0.00529	312.833	-0.04713
313	-0.02106	313	-0.00519	313	-0.04689
313.167	-0.02105	313.167	-0.00508	313.167	-0.04666
313.333	-0.02104	313.333	-0.00498	313.333	-0.04643
313.5	-0.02103	313.5	-0.00489	313.5	-0.04621
313.667	-0.02102	313.667	-0.0048	313.667	-0.04598
313.833	-0.02101	313.833	-0.00471	313.833	-0.04576
314	-0.021	314	-0.00463	314	-0.04554
314.167	-0.02099	314.167	-0.00455	314.167	-0.04533
314.333	-0.02098	314.333	-0.00447	314.333	-0.04511
314.5	-0.02097	314.5	-0.0044	314.5	-0.0449
314.667	-0.02096	314.667	-0.00433	314.667	-0.0447
314.833	-0.02095	314.833	-0.00426	314.833	-0.04449
315	-0.02094	315	-0.0042	315	-0.04429
315.167	-0.02093	315.167	-0.00413	315.167	-0.04409
315.333	-0.02092	315.333	-0.00407	315.333	-0.04389
315.5	-0.02091	315.5	-0.00402	315.5	-0.0437
315.667	-0.0209	315.667	-0.00396	315.667	-0.04351
315.833	-0.02089	315.833	-0.00391	315.833	-0.04332
316	-0.02087	316	-0.00386	316	-0.04313
316.167	-0.02086	316.167	-0.00381	316.167	-0.04295
316.333	-0.02085	316.333	-0.00376	316.333	-0.04276
316.5	-0.02083	316.5	-0.00372	316.5	-0.04259
316.667	-0.02082	316.667	-0.00367	316.667	-0.04241
316.833	-0.02081	316.833	-0.00363	316.833	-0.04223
317	-0.0208	317	-0.00359	317	-0.04206
317.167	-0.02079	317.167	-0.00355	317.167	-0.04189
317.333	-0.02077	317.333	-0.00351	317.333	-0.04172
317.5	-0.02076	317.5	-0.00347	317.5	-0.04156
317.667	-0.02075	317.667	-0.00343	317.667	-0.04139
317.833	-0.02074	317.833	-0.0034	317.833	-0.04123
318	-0.02072	318	-0.00336	318	-0.04107
318.167	-0.02071	318.167	-0.00333	318.167	-0.04092
318.333	-0.02069	318.333	-0.0033	318.333	-0.04076
318.5	-0.02068	318.5	-0.00327	318.5	-0.04061
318.667	-0.02067	318.667	-0.00324	318.667	-0.04045
318.833	-0.02065	318.833	-0.00322	318.833	-0.04031
319	-0.02064	319	-0.00319	319	-0.04016
319.167	-0.02062	319.167	-0.00317	319.167	-0.04002
319.333	-0.02061	319.333	-0.00315	319.333	-0.03988
319.5	-0.0206	319.5	-0.00312	319.5	-0.03974
319.667	-0.02058	319.667	-0.0031	319.667	-0.0396
319.833	-0.02057	319.833	-0.00308	319.833	-0.03946
320	-0.02056	320	-0.00306	320	-0.03932
320.167	-0.02054	320.167	-0.00304	320.167	-0.03919
320.333	-0.02053	320.333	-0.00302	320.333	-0.03906
320.5	-0.02051	320.5	-0.003	320.5	-0.03893
320.667	-0.0205	320.667	-0.00298	320.667	-0.0388
320.833	-0.02048	320.833	-0.00297	320.833	-0.03868
321	-0.02047	321	-0.00295	321	-0.03855
321.167	-0.02046	321.167	-0.00293	321.167	-0.03843
321.333	-0.02044	321.333	-0.00292	321.333	-0.03831
321.5	-0.02043	321.5	-0.0029	321.5	-0.03819
321.667	-0.02042	321.667	-0.00289	321.667	-0.03807
321.833	-0.0204	321.833	-0.00287	321.833	-0.03796
322	-0.02039	322	-0.00286	322	-0.03785
322.167	-0.02037	322.167	-0.00285	322.167	-0.03773
322.333	-0.02036	322.333	-0.00284	322.333	-0.03762
322.5	-0.02034	322.5	-0.00282	322.5	-0.03751
322.667	-0.02033	322.667	-0.00282	322.667	-0.03741
322.833	-0.02031	322.833	-0.00281	322.833	-0.0373
323	-0.0203	323	-0.00279	323	-0.03719
323.167	-0.02028	323.167	-0.00278	323.167	-0.03709
323.333	-0.02027	323.333	-0.00278	323.333	-0.03699
323.5	-0.02025	323.5	-0.00277	323.5	-0.03688
323.667	-0.02024	323.667	-0.00276	323.667	-0.03679
323.833	-0.02022	323.833	-0.00275	323.833	-0.03669
324	-0.02021	324	-0.00274	324	-0.03659
324.167	-0.02019	324.167	-0.00274	324.167	-0.03649
324.333	-0.02018	324.333	-0.00273	324.333	-0.0364
324.5	-0.02016	324.5	-0.00273	324.5	-0.03631
324.667	-0.02015	324.667	-0.00272	324.667	-0.03621
324.833	-0.02014	324.833	-0.00272	324.833	-0.03612
325	-0.02012	325	-0.00271	325	-0.03603
325.167	-0.02011	325.167	-0.00271	325.167	-0.03594
325.333	-0.02009	325.333	-0.0027	325.333	-0.03586
325.5	-0.02008	325.5	-0.0027	325.5	-0.03577
325.667	-0.02006	325.667	-0.00269	325.667	-0.03568
325.833	-0.02005	325.833	-0.00269	325.833	-0.0356
326	-0.02004	326	-0.00268	326	-0.03552
326.167	-0.02002	326.167	-0.00268	326.167	-0.03544
326.333	-0.02	326.333	-0.00268	326.333	-0.03536
326.5	-0.01998	326.5	-0.00268	326.5	-0.03528
326.667	-0.01997	326.667	-0.00268	326.667	-0.0352
326.833	-0.01995	326.833	-0.00268	326.833	-0.03512
327	-0.01994	327	-0.00267	327	-0.03505
327.167	-0.01992	327.167	-0.00267	327.167	-0.03497
327.333	-0.01991	327.333	-0.00267	327.333	-0.0349
327.5	-0.01989	327.5	-0.00266	327.5	-0.03483
327.667	-0.01987	327.667	-0.00266	327.667	-0.03476
327.833	-0.01986	327.833	-0.00266	327.833	-0.03469
328	-0.01984	328	-0.00266	328	-0.03462
328.167	-0.01983	328.167	-0.00265	328.167	-0.03455
328.333	-0.01981	328.333	-0.00265	328.333	-0.03449
328.5	-0.01979	328.5	-0.00265	328.5	-0.03442
328.667	-0.01978	328.667	-0.00265	328.667	-0.03435
328.833	-0.01976	328.833	-0.00265	328.833	-0.03429
329	-0.01975	329	-0.00265	329	-0.03422
329.167	-0.01973	329.167	-0.00265	329.167	-0.03416
329.333	-0.01972	329.333	-0.00265	329.333	-0.0341
329.5	-0.0197	329.5	-0.00265	329.5	-0.03404
329.667	-0.01968	329.667	-0.00265	329.667	-0.03398
329.833	-0.01966	329.833	-0.00265	329.833	-0.03392
330	-0.01965	330	-0.00265	330	-0.03386
330.167	-0.01963	330.167	-0.00265	330.167	-0.0338
330.333	-0.01962	330.333	-0.00265	330.333	-0.03375
330.5	-0.0196	330.5	-0.00265	330.5	-0.03369
330.667	-0.01959	330.667	-0.00265	330.667	-0.03363
330.833	-0.01957	330.833	-0.00265	330.833	-0.03358
331	-0.01955	331	-0.00265	331	-0.03352
331.167	-0.01954	331.167	-0.00265	331.167	-0.03347
331.333	-0.01952	331.333	-0.00265	331.333	-0.03342
331.5	-0.01951	331.5	-0.00265	331.5	-0.03337
331.667	-0.01949	331.667	-0.00266	331.667	-0.03332
331.833	-0.01948	331.833	-0.00266	331.833	-0.03327
332	-0.01946	332	-0.00266	332	-0.03322
332.167	-0.01945	332.167	-0.00266	332.167	-0.03317
332.333	-0.01943	332.333	-0.00266	332.333	-0.03313
332.5	-0.01942	332.5	-0.00266	332.5	-0.03308
332.667	-0.0194	332.667	-0.00266	332.667	-0.03304
332.833	-0.01938	332.833	-0.00266	332.833	-0.03299
333	-0.01936	333	-0.00267	333	-0.03295
333.167	-0.01935	333.167	-0.00267	333.167	-0.03291
333.333	-0.01934	333.333	-0.00267	333.333	-0.03286
333.5	-0.01932	333.5	-0.00267	333.5	-0.03282
333.667	-0.0193	333.667	-0.00267	333.667	-0.03278
333.833	-0.01929	333.833	-0.00268	333.833	-0.03274
334	-0.01927	334	-0.00268	334	-0.0327
334.167	-0.01926	334.167	-0.00268	334.167	-0.03267
334.333	-0.01924	334.333	-0.00268	334.333	-0.03263
334.5	-0.01923	334.5	-0.00268	334.5	-0.03259
334.667	-0.01921	334.667	-0.00269	334.667	-0.03256
334.833	-0.01919	334.833	-0.00269	334.833	-0.03252
335	-0.01918	335	-0.00269	335	-0.03249
335.167	-0.01916	335.167	-0.00269	335.167	-0.03245
335.333	-0.01914	335.333	-0.00269	335.333	-0.03242
335.5	-0.01913	335.5	-0.00269	335.5	-0.03239
335.667	-0.01911	335.667	-0.0027	335.667	-0.03236
335.833	-0.0191	335.833	-0.0027	335.833	-0.03233
336	-0.01908	336	-0.0027	336	-0.0323
336.167	-0.01907	336.167	-0.0027	336.167	-0.03226
336.333	-0.01905	336.333	-0.00271	336.333	-0.03223
336.5	-0.01904	336.5	-0.00271	336.5	-0.0322
336.667	-0.01902	336.667	-0.00271	336.667	-0.03217
336.833	-0.01901	336.833	-0.00271	336.833	-0.03214
337	-0.01899	337	-0.00271	337	-0.03212
337.167	-0.01898	337.167	-0.00272	337.167	-0.03209
337.333	-0.01896	337.333	-0.00272	337.333	-0.03206
337.5	-0.01894	337.5	-0.00272	337.5	-0.03203
337.667	-0.01893	337.667	-0.00272	337.667	-0.03201
337.833	-0.01891	337.833	-0.00273	337.833	-0.03198
338	-0.0189	338	-0.00273	338	-0.03196
338.167	-0.01888	338.167	-0.00273	338.167	-0.03194
338.333	-0.01887	338.333	-0.00273	338.333	-0.03191
338.5	-0.01885	338.5	-0.00273	338.5	-0.03189
338.667	-0.01884	338.667	-0.00273	338.667	-0.03187
338.833	-0.01882	338.833	-0.00274	338.833	-0.03185
339	-0.01881	339	-0.00274	339	-0.03183
339.167	-0.01879	339.167	-0.00274	339.167	-0.03181
339.333	-0.01878	339.333	-0.00275	339.333	-0.03179
339.5	-0.01876	339.5	-0.00275	339.5	-0.03176
339.667	-0.01875	339.667	-0.00275	339.667	-0.03174
339.833	-0.01873	339.833	-0.00275	339.833	-0.03172
340	-0.01871	340	-0.00275	340	-0.0317
340.167	-0.0187	340.167	-0.00275	340.167	-0.03168
340.333	-0.01868	340.333	-0.00275	340.333	-0.03167
340.5	-0.01867	340.5	-0.00276	340.5	-0.03165
340.667	-0.01865	340.667	-0.00276	340.667	-0.03163
340.833	-0.01864	340.833	-0.00276	340.833	-0.03162
341	-0.01862	341	-0.00276	341	-0.0316
341.167	-0.01861	341.167	-0.00276	341.167	-0.03159
341.333	-0.0186	341.333	-0.00276	341.333	-0.03157
341.5	-0.01858	341.5	-0.00276	341.5	-0.03155
341.667	-0.01857	341.667	-0.00277	341.667	-0.03154
341.833	-0.01856	341.833	-0.00277	341.833	-0.03152
342	-0.01854	342	-0.00277	342	-0.03151
342.167	-0.01853	342.167	-0.00277	342.167	-0.03149
342.333	-0.01852	342.333	-0.00277	342.333	-0.03148
342.5	-0.0185	342.5	-0.00278	342.5	-0.03146
342.667	-0.01849	342.667	-0.00277	342.667	-0.03145
342.833	-0.01848	342.833	-0.00278	342.833	-0.03144
343	-0.01846	343	-0.00278	343	-0.03143
343.167	-0.01845	343.167	-0.00278	343.167	-0.03142
343.333	-0.01843	343.333	-0.00278	343.333	-0.03141
343.5	-0.01842	343.5	-0.00278	343.5	-0.03139
343.667	-0.0184	343.667	-0.00278	343.667	-0.03138
343.833	-0.01839	343.833	-0.00278	343.833	-0.03136
344	-0.01837	344	-0.00278	344	-0.03135
344.167	-0.01836	344.167	-0.00278	344.167	-0.03134
344.333	-0.01834	344.333	-0.00278	344.333	-0.03133
344.5	-0.01833	344.5	-0.00279	344.5	-0.03132
344.667	-0.01831	344.667	-0.00279	344.667	-0.03132
344.833	-0.0183	344.833	-0.00279	344.833	-0.03131
345	-0.01829	345	-0.00279	345	-0.0313
345.167	-0.01827	345.167	-0.00279	345.167	-0.03129
345.333	-0.01826	345.333	-0.0028	345.333	-0.03128
345.5	-0.01825	345.5	-0.0028	345.5	-0.03127
345.667	-0.01823	345.667	-0.0028	345.667	-0.03126
345.833	-0.01822	345.833	-0.0028	345.833	-0.03125
346	-0.01821	346	-0.0028	346	-0.03124
346.167	-0.01819	346.167	-0.0028	346.167	-0.03123
346.333	-0.01818	346.333	-0.0028	346.333	-0.03123
346.5	-0.01816	346.5	-0.0028	346.5	-0.03122
346.667	-0.01815	346.667	-0.0028	346.667	-0.03121
346.833	-0.01814	346.833	-0.0028	346.833	-0.03121
347	-0.01812	347	-0.0028	347	-0.0312
347.167	-0.01811	347.167	-0.00281	347.167	-0.0312
347.333	-0.01809	347.333	-0.00281	347.333	-0.03119
347.5	-0.01808	347.5	-0.0028	347.5	-0.03119
347.667	-0.01806	347.667	-0.0028	347.667	-0.03118
347.833	-0.01805	347.833	-0.0028	347.833	-0.03117
348	-0.01804	348	-0.0028	348	-0.03117
348.167	-0.01802	348.167	-0.0028	348.167	-0.03116
348.333	-0.01801	348.333	-0.0028	348.333	-0.03116
348.5	-0.01799	348.5	-0.0028	348.5	-0.03115
348.667	-0.01798	348.667	-0.0028	348.667	-0.03115
348.833	-0.01796	348.833	-0.00281	348.833	-0.03114
349	-0.01795	349	-0.0028	349	-0.03114
349.167	-0.01793	349.167	-0.0028	349.167	-0.03113
349.333	-0.01792	349.333	-0.0028	349.333	-0.03113
349.5	-0.01791	349.5	-0.0028	349.5	-0.03113
349.667	-0.01789	349.667	-0.0028	349.667	-0.03112
349.833	-0.01788	349.833	-0.0028	349.833	-0.03112
350	-0.01786	350	-0.0028	350	-0.03111
350.167	-0.01785	350.167	-0.0028	350.167	-0.03111
350.333	-0.01784	350.333	-0.0028	350.333	-0.03111
350.5	-0.01782	350.5	-0.0028	350.5	-0.0311
350.667	-0.01781	350.667	-0.00279	350.667	-0.0311
350.833	-0.0178	350.833	-0.00279	350.833	-0.0311
351	-0.01778	351	-0.00279	351	-0.0311
351.167	-0.01777	351.167	-0.00279	351.167	-0.03109
351.333	-0.01775	351.333	-0.00279	351.333	-0.03109
351.5	-0.01774	351.5	-0.00279	351.5	-0.03109
351.667	-0.01773	351.667	-0.00279	351.667	-0.03108
351.833	-0.01771	351.833	-0.00278	351.833	-0.03108
352	-0.0177	352	-0.00278	352	-0.03108
352.167	-0.01768	352.167	-0.00277	352.167	-0.03108
352.333	-0.01767	352.333	-0.00277	352.333	-0.03108
352.5	-0.01766	352.5	-0.00277	352.5	-0.03108
352.667	-0.01765	352.667	-0.00277	352.667	-0.03108
352.833	-0.01764	352.833	-0.00277	352.833	-0.03107
353	-0.01763	353	-0.00277	353	-0.03107
353.167	-0.01761	353.167	-0.00276	353.167	-0.03107
353.333	-0.0176	353.333	-0.00277	353.333	-0.03106
353.5	-0.01759	353.5	-0.00276	353.5	-0.03106
353.667	-0.01758	353.667	-0.00276	353.667	-0.03106
353.833	-0.01757	353.833	-0.00276	353.833	-0.03105
354	-0.01756	354	-0.00276	354	-0.03105
354.167	-0.01755	354.167	-0.00276	354.167	-0.03105
354.333	-0.01753	354.333	-0.00276	354.333	-0.03105
354.5	-0.01752	354.5	-0.00276	354.5	-0.03105
354.667	-0.01751	354.667	-0.00275	354.667	-0.03105
354.833	-0.0175	354.833	-0.00275	354.833	-0.03105
355	-0.01748	355	-0.00275	355	-0.03104
355.167	-0.01747	355.167	-0.00274	355.167	-0.03104
355.333	-0.01746	355.333	-0.00274	355.333	-0.03104
355.5	-0.01745	355.5	-0.00274	355.5	-0.03104
355.667	-0.01744	355.667	-0.00274	355.667	-0.03104
355.833	-0.01742	355.833	-0.00274	355.833	-0.03104
356	-0.01741	356	-0.00273	356	-0.03103
356.167	-0.0174	356.167	-0.00273	356.167	-0.03103
356.333	-0.01739	356.333	-0.00273	356.333	-0.03103
356.5	-0.01738	356.5	-0.00273	356.5	-0.03103
356.667	-0.01737	356.667	-0.00273	356.667	-0.03102
356.833	-0.01735	356.833	-0.00272	356.833	-0.03102
357	-0.01734	357	-0.00272	357	-0.03102
357.167	-0.01733	357.167	-0.00272	357.167	-0.03102
357.333	-0.01732	357.333	-0.00271	357.333	-0.03102
357.5	-0.01731	357.5	-0.00271	357.5	-0.03102
357.667	-0.0173	357.667	-0.00271	357.667	-0.03102
357.833	-0.01728	357.833	-0.00271	357.833	-0.03102
358	-0.01727	358	-0.0027	358	-0.03102
358.167	-0.01726	358.167	-0.0027	358.167	-0.03101
358.333	-0.01725	358.333	-0.0027	358.333	-0.03101
358.5	-0.01724	358.5	-0.0027	358.5	-0.031
358.667	-0.01723	358.667	-0.0027	358.667	-0.031
358.833	-0.01722	358.833	-0.00269	358.833	-0.031
359	-0.01721	359	-0.0027	359	-0.031
359.167	-0.0172	359.167	-0.00269	359.167	-0.031
359.333	-0.01719	359.333	-0.00269	359.333	-0.031
359.5	-0.01718	359.5	-0.00269	359.5	-0.031
359.667	-0.01717	359.667	-0.00268	359.667	-0.031
359.833	-0.01715	359.833	-0.00268	359.833	-0.03099
360	-0.01714	360	-0.00268	360	-0.03099
360.167	-0.01713	360.167	-0.00268	360.167	-0.03099
360.333	-0.01712	360.333	-0.00267	360.333	-0.03099
360.5	-0.01711	360.5	-0.00268	360.5	-0.03098
360.667	-0.0171	360.667	-0.00267	360.667	-0.03098
360.833	-0.01709	360.833	-0.00267	360.833	-0.03098
361	-0.01708	361	-0.00267	361	-0.03098
361.167	-0.01707	361.167	-0.00267	361.167	-0.03097
361.333	-0.01706	361.333	-0.00267	361.333	-0.03097
361.5	-0.01705	361.5	-0.00267	361.5	-0.03097
361.667	-0.01704	361.667	-0.00267	361.667	-0.03097
361.833	-0.01703	361.833	-0.00267	361.833	-0.03097
362	-0.01702	362	-0.00267	362	-0.03097
362.167	-0.01701	362.167	-0.00267	362.167	-0.03096
362.333	-0.017	362.333	-0.00267	362.333	-0.03096
362.5	-0.01699	362.5	-0.00267	362.5	-0.03095
362.667	-0.01698	362.667	-0.00267	362.667	-0.03095
362.833	-0.01697	362.833	-0.00267	362.833	-0.03094
363	-0.01697	363	-0.00266	363	-0.03094
363.167	-0.01696	363.167	-0.00266	363.167	-0.03094
363.333	-0.01695	363.333	-0.00266	363.333	-0.03094
363.5	-0.01694	363.5	-0.00267	363.5	-0.03093
363.667	-0.01693	363.667	-0.00267	363.667	-0.03093
363.833	-0.01692	363.833	-0.00266	363.833	-0.03093
364	-0.01691	364	-0.00266	364	-0.03093
364.167	-0.0169	364.167	-0.00266	364.167	-0.03092
364.333	-0.01689	364.333	-0.00266	364.333	-0.03092
364.5	-0.01688	364.5	-0.00266	364.5	-0.03091
364.667	-0.01687	364.667	-0.00266	364.667	-0.03091
364.833	-0.01686	364.833	-0.00266	364.833	-0.03091
365	-0.01685	365	-0.00266	365	-0.03091
365.167	-0.01683	365.167	-0.00266	365.167	-0.0309
365.333	-0.01682	365.333	-0.00266	365.333	-0.0309
365.5	-0.01681	365.5	-0.00266	365.5	-0.0309
365.667	-0.0168	365.667	-0.00266	365.667	-0.0309
365.833	-0.01679	365.833	-0.00266	365.833	-0.0309
366	-0.01678	366	-0.00266	366	-0.0309
366.167	-0.01677	366.167	-0.00266	366.167	-0.0309
366.333	-0.01676	366.333	-0.00266	366.333	-0.03089
366.5	-0.01675	366.5	-0.00266	366.5	-0.03089
366.667	-0.01674	366.667	-0.00266	366.667	-0.03088
366.833	-0.01673	366.833	-0.00266	366.833	-0.03088
367	-0.01672	367	-0.00267	367	-0.03088
367.167	-0.01671	367.167	-0.00267	367.167	-0.03088
367.333	-0.0167	367.333	-0.00267	367.333	-0.03088
367.5	-0.01669	367.5	-0.00267	367.5	-0.03087
367.667	-0.01668	367.667	-0.00267	367.667	-0.03087
367.833	-0.01667	367.833	-0.00267	367.833	-0.03086
368	-0.01666	368	-0.00267	368	-0.03086
368.167	-0.01665	368.167	-0.00267	368.167	-0.03085
368.333	-0.01664	368.333	-0.00267	368.333	-0.03085
368.5	-0.01663	368.5	-0.00267	368.5	-0.03085
368.667	-0.01662	368.667	-0.00267	368.667	-0.03084
368.833	-0.0166	368.833	-0.00267	368.833	-0.03084
369	-0.0166	369	-0.00267	369	-0.03084
369.167	-0.01658	369.167	-0.00267	369.167	-0.03083
369.333	-0.01657	369.333	-0.00267	369.333	-0.03083
369.5	-0.01657	369.5	-0.00268	369.5	-0.03083
369.667	-0.01656	369.667	-0.00268	369.667	-0.03083
369.833	-0.01655	369.833	-0.00268	369.833	-0.03083
370	-0.01654	370	-0.00269	370	-0.03082
370.167	-0.01653	370.167	-0.00269	370.167	-0.03082
370.333	-0.01652	370.333	-0.00269	370.333	-0.03082
370.5	-0.0165	370.5	-0.00269	370.5	-0.03081
370.667	-0.0165	370.667	-0.00269	370.667	-0.03081
370.833	-0.01649	370.833	-0.0027	370.833	-0.0308
371	-0.01648	371	-0.0027	371	-0.0308
371.167	-0.01647	371.167	-0.0027	371.167	-0.0308
371.333	-0.01646	371.333	-0.0027	371.333	-0.0308
371.5	-0.01645	371.5	-0.0027	371.5	-0.03079
371.667	-0.01643	371.667	-0.00271	371.667	-0.03079
371.833	-0.01643	371.833	-0.00271	371.833	-0.03078
372	-0.01641	372	-0.00271	372	-0.03078
372.167	-0.0164	372.167	-0.00271	372.167	-0.03077
372.333	-0.0164	372.333	-0.00271	372.333	-0.03077
372.5	-0.01638	372.5	-0.00272	372.5	-0.03077
372.667	-0.01637	372.667	-0.00272	372.667	-0.03076
372.833	-0.01637	372.833	-0.00272	372.833	-0.03076
373	-0.01635	373	-0.00273	373	-0.03076
[truncated: 1,362 more rows]

## Sheet: DSC
SPI		CMC		SPC
39.9721	-0.04355	39.9644	-3.97249	39.97	0.83232
39.9895	-0.04334	39.981	-3.97222	39.97	0.83232
40.0066	-0.04313	39.9972	-3.97185	39.97	0.83262
40.0231	-0.04291	40.0136	-3.97126	39.97	0.83262
40.0397	-0.04271	40.0305	-3.97047	39.97	0.83292
40.0562	-0.04249	40.0476	-3.96946	39.97	0.83292
40.0718	-0.04227	40.0642	-3.96837	39.97	0.83322
40.0888	-0.04202	40.0807	-3.96742	39.97	0.83322
40.1058	-0.04141	40.0973	-3.96645	39.97	0.83352
40.1224	-0.04039	40.1136	-3.9657	39.97	0.83352
40.1388	-0.03925	40.1314	-3.96507	39.97	0.83382
40.1558	-0.0383	40.147	-3.96472	39.97	0.83382
40.1724	-0.03744	40.1637	-3.96442	39.98	0.83412
40.189	-0.03675	40.1811	-3.96417	39.98	0.83442
40.2065	-0.03639	40.1969	-3.96396	39.98	0.83622
40.222	-0.03611	40.2139	-3.96367	39.99	0.84042
40.2395	-0.03585	40.2298	-3.96333	39.99	0.84792
40.2558	-0.03568	40.2477	-3.96303	40	0.85752
40.272	-0.03549	40.2642	-3.96281	40.01	0.86982
40.2891	-0.03533	40.2798	-3.96262	40.02	0.88422
40.3058	-0.03516	40.2963	-3.96242	40.03	0.89832
40.3216	-0.035	40.3132	-3.96219	40.04	0.91212
40.3394	-0.03483	40.3304	-3.96197	40.05	0.92502
40.3555	-0.03464	40.3463	-3.96176	40.07	0.93726
40.3726	-0.03444	40.3629	-3.96154	40.08	0.94914
40.3883	-0.03399	40.3796	-3.96132	40.1	0.96024
40.4052	-0.03347	40.3963	-3.96105	40.11	0.9708
40.4227	-0.03293	40.4131	-3.96041	40.13	0.98085
40.4385	-0.03251	40.4287	-3.95901	40.15	0.99024
40.4561	-0.03227	40.4462	-3.95689	40.17	0.99864
40.472	-0.03208	40.4633	-3.95462	40.19	1.00656
40.4895	-0.03188	40.4803	-3.95266	40.21	1.01391
40.5059	-0.03171	40.4964	-3.95119	40.23	1.01847
40.5219	-0.03151	40.513	-3.9501	40.25	1.02255
40.5388	-0.03131	40.53	-3.94914	40.27	1.02591
40.5559	-0.03109	40.5464	-3.94849	40.29	1.0272
40.5717	-0.03078	40.5628	-3.94814	40.31	1.02747
40.5884	-0.03047	40.58	-3.94793	40.34	1.02747
40.6057	-0.03015	40.5966	-3.94776	40.36	1.02636
40.622	-0.02977	40.6126	-3.9475	40.38	1.02474
40.6385	-0.02937	40.6299	-3.94725	40.41	1.02276
40.6549	-0.02889	40.6465	-3.94708	40.43	1.01487
40.6721	-0.02813	40.6633	-3.94691	40.45	1.01019
40.6878	-0.02733	40.6793	-3.94673	40.48	1.00695
40.7051	-0.0267	40.6963	-3.94655	40.5	1.00452
40.721	-0.02609	40.7127	-3.94638	40.53	1.00038
40.7382	-0.02568	40.7297	-3.94621	40.56	0.99423
40.7546	-0.02545	40.7465	-3.94604	40.58	0.98571
40.7717	-0.02515	40.7621	-3.94585	40.61	0.97539
40.788	-0.02496	40.7793	-3.94566	40.63	0.96114
40.8053	-0.02476	40.7956	-3.94533	40.66	0.94542
40.8212	-0.02457	40.813	-3.94474	40.69	0.93102
40.8377	-0.02439	40.8298	-3.94392	40.71	0.91752
40.8556	-0.02421	40.8463	-3.94299	40.74	0.90522
40.8714	-0.02404	40.8633	-3.94196	40.77	0.89382
40.8878	-0.02388	40.8793	-3.94089	40.8	0.88212
40.905	-0.02371	40.8964	-3.93958	40.82	0.87102
40.921	-0.02351	40.9128	-3.93827	40.85	0.85962
40.9382	-0.02324	40.9299	-3.93706	40.88	0.84792
40.9546	-0.02289	40.9461	-3.93625	40.91	0.83772
40.971	-0.02247	40.9621	-3.93579	40.94	0.82542
40.9881	-0.02221	40.9789	-3.93532	40.97	0.81402
41.0036	-0.02197	40.9952	-3.93515	40.99	0.80292
41.0212	-0.02166	41.0126	-3.93496	41.02	0.79212
41.0375	-0.02125	41.0291	-3.93474	41.05	0.78072
41.0542	-0.0209	41.0454	-3.93438	41.08	0.76962
41.0717	-0.02062	41.0629	-3.93417	41.11	0.75792
41.088	-0.02039	41.0791	-3.93395	41.14	0.74652
41.1047	-0.02018	41.0959	-3.93373	41.17	0.73602
41.121	-0.01959	41.1126	-3.93353	41.2	0.72492
41.1377	-0.01775	41.1291	-3.93311	41.23	0.71442
41.155	-0.01409	41.1458	-3.9325	41.26	0.70392
41.1709	-0.00972	41.1618	-3.93208	41.29	0.69282
41.1881	-0.00789	41.1783	-3.9317	41.32	0.68202
41.2048	-0.00694	41.1949	-3.93139	41.35	0.67182
41.2213	-0.00628	41.212	-3.93099	41.38	0.66162
41.2374	-0.00583	41.2286	-3.9303	41.41	0.65172
41.2538	-0.005	41.2454	-3.92938	41.44	0.64122
41.2709	-0.00413	41.2616	-3.92837	41.47	0.63252
41.2868	-0.0031	41.2794	-3.92691	41.51	0.62232
41.3044	-0.00203	41.2953	-3.9252	41.54	0.61242
41.321	-0.00147	41.3117	-3.92301	41.57	0.60342
41.3374	-0.00118	41.3283	-3.92068	41.6	0.59352
41.3537	-0.00101	41.3446	-3.91894	41.63	0.58512
41.3705	-0.000863634	41.3614	-3.9177	41.66	0.57672
41.3869	-0.000780184	41.3779	-3.91707	41.69	0.56802
41.4036	-0.000713134	41.3948	-3.91668	41.73	0.55902
41.4203	-0.000653084	41.4112	-3.91629	41.76	0.55092
41.4374	-0.000600484	41.4281	-3.91581	41.79	0.54282
41.4532	-0.000532534	41.4451	-3.91548	41.82	0.53502
41.4708	-0.000470534	41.462	-3.91528	41.85	0.52662
41.488	-0.000405534	41.4779	-3.91513	41.88	0.51882
41.5044	-0.000295634	41.4945	-3.91489	41.91	0.51132
41.5209	-0.000131334	41.5116	-3.91473	41.95	0.50442
41.5366	0.000169016	41.5287	-3.9146	41.98	0.49722
41.5537	0.000516266	41.5447	-3.91444	42.01	0.49002
41.5704	0.000716766	41.5618	-3.91424	42.04	0.48342
41.5877	0.000848466	41.5785	-3.91409	42.07	0.47682
41.6041	0.000971216	41.5949	-3.91395	42.11	0.47052
41.6196	0.00111	41.6112	-3.91376	42.14	0.46422
41.6365	0.00125	41.6278	-3.91356	42.17	0.45852
41.6535	0.00138	41.6443	-3.91323	42.2	0.45222
41.67	0.00152	41.6608	-3.9128	42.23	0.44562
41.6858	0.00163	41.6783	-3.91216	42.26	0.44052
41.7037	0.00176	41.6957	-3.91132	42.3	0.43392
41.7191	0.00192	41.711	-3.91039	42.33	0.42912
41.7375	0.0021	41.7276	-3.90943	42.36	0.42372
41.7529	0.00231	41.7444	-3.90855	42.39	0.42012
41.7695	0.00254	41.7612	-3.90759	42.43	0.41472
41.7863	0.00273	41.7784	-3.90676	42.46	0.40992
41.8032	0.0029	41.7943	-3.90599	42.49	0.40482
41.82	0.00309	41.8109	-3.90538	42.52	0.40032
41.8372	0.0034	41.8276	-3.90516	42.55	0.39612
41.8534	0.00389	41.8443	-3.90483	42.59	0.39132
41.8697	0.00456	41.8604	-3.90449	42.62	0.38742
41.8864	0.00516	41.8776	-3.9043	42.65	0.38352
41.903	0.00559	41.8944	-3.90405	42.68	0.37962
41.9193	0.00587	41.9102	-3.90371	42.72	0.37602
41.9371	0.00612	41.9268	-3.90342	42.75	0.37302
41.9541	0.00626	41.9435	-3.90321	42.78	0.36912
41.9701	0.00639	41.9608	-3.903	42.81	0.36552
41.9862	0.00651	41.9786	-3.9027	42.85	0.36102
42.003	0.00663	41.9939	-3.90249	42.88	0.35832
42.0203	0.00676	42.0109	-3.90232	42.91	0.35442
42.0364	0.00687	42.0267	-3.90216	42.94	0.35142
42.0532	0.00695	42.0436	-3.90202	42.98	0.34902
42.0703	0.00703	42.0612	-3.90189	43.01	0.34542
42.0864	0.0071	42.0775	-3.90176	43.04	0.34242
42.1035	0.0072	42.0935	-3.90162	43.07	0.34002
42.1202	0.00734	42.1106	-3.90137	43.11	0.33732
42.1363	0.00755	42.1269	-3.90056	43.14	0.33432
42.153	0.00794	42.1433	-3.89907	43.17	0.33192
42.1695	0.00828	42.1602	-3.89701	43.2	0.32982
42.1858	0.00845	42.1772	-3.89474	43.24	0.32802
42.2025	0.00863	42.1933	-3.89255	43.27	0.32562
42.2199	0.00882	42.2107	-3.8912	43.3	0.32352
42.2359	0.009	42.2274	-3.89055	43.33	0.32112
42.2532	0.00919	42.2435	-3.89023	43.37	0.31872
42.2695	0.00937	42.2605	-3.89002	43.4	0.31632
42.286	0.00954	42.2771	-3.88972	43.43	0.31452
42.3028	0.00971	42.2942	-3.88926	43.46	0.31302
42.319	0.00989	42.3097	-3.88887	43.5	0.31092
42.3361	0.01009	42.3271	-3.88862	43.53	0.30882
42.3529	0.01044	42.3428	-3.88841	43.56	0.30732
42.369	0.01096	42.3602	-3.88807	43.6	0.30522
42.3861	0.01163	42.3772	-3.88787	43.63	0.30342
42.4024	0.01265	42.3932	-3.88765	43.66	0.30192
42.4179	0.01373	42.4105	-3.88749	43.69	0.30012
42.4356	0.01488	42.4266	-3.88736	43.73	0.29862
42.4532	0.01577	42.4429	-3.88724	43.76	0.29682
42.4696	0.01616	42.4597	-3.8871	43.79	0.29532
42.4865	0.01637	42.4773	-3.88693	43.83	0.29382
42.5022	0.01666	42.4932	-3.8864	43.86	0.29202
42.518	0.01688	42.5101	-3.88525	43.89	0.29052
42.5357	0.01699	42.5262	-3.88379	43.92	0.28932
42.5521	0.01709	42.5428	-3.88237	43.96	0.28812
42.5687	0.01719	42.56	-3.8813	43.99	0.28662
42.5855	0.01728	42.5765	-3.88048	44.02	0.28542
42.6022	0.0174	42.5927	-3.87968	44.05	0.28422
42.6181	0.01753	42.6097	-3.87907	44.09	0.28302
42.6359	0.01767	42.6265	-3.87855	44.12	0.28182
42.6516	0.01783	42.6437	-3.87828	44.15	0.28092
42.6686	0.01798	42.6596	-3.87813	44.19	0.27972
42.6856	0.01818	42.6755	-3.87794	44.22	0.27852
42.702	0.01838	42.6929	-3.87767	44.25	0.27732
42.7185	0.01857	42.71	-3.87745	44.28	0.27642
42.7355	0.01881	42.7262	-3.87727	44.32	0.27522
42.7514	0.01902	42.7431	-3.8771	44.35	0.27432
42.7686	0.01921	42.7596	-3.87695	44.38	0.27342
42.7853	0.01937	42.7758	-3.87681	44.42	0.27252
42.8027	0.01952	42.7926	-3.87667	44.45	0.27162
42.8191	0.01965	42.8094	-3.87652	44.48	0.27102
42.8361	0.01978	42.8262	-3.87631	44.51	0.27012
42.8521	0.01994	42.8428	-3.87569	44.55	0.26952
42.8687	0.0201	42.8588	-3.87495	44.58	0.26862
42.8859	0.02028	42.8762	-3.87405	44.61	0.26772
42.9022	0.02048	42.8924	-3.87305	44.64	0.26712
42.9185	0.02078	42.9089	-3.87161	44.68	0.26652
42.9348	0.02124	42.9259	-3.86982	44.71	0.26562
42.9523	0.02171	42.9429	-3.86845	44.74	0.26502
42.9687	0.02239	42.9584	-3.86746	44.78	0.26412
42.984	0.02329	42.9747	-3.86666	44.81	0.26352
43.0016	0.02412	42.9926	-3.86599	44.84	0.26292
43.018	0.02493	43.0088	-3.86526	44.88	0.26232
43.0351	0.02543	43.026	-3.86487	44.91	0.26172
43.0517	0.02576	43.0429	-3.86468	44.94	0.26112
43.0681	0.02597	43.0599	-3.86433	44.97	0.26052
43.0851	0.02621	43.0754	-3.86414	45.01	0.25992
43.1016	0.02647	43.092	-3.86385	45.04	0.25932
43.1181	0.02662	43.1088	-3.86352	45.07	0.25872
43.1351	0.02677	43.1264	-3.8632	45.11	0.25812
43.1516	0.0269	43.142	-3.86302	45.14	0.25752
43.1681	0.02702	43.1591	-3.86283	45.17	0.25692
43.1848	0.02715	43.1758	-3.86264	45.21	0.25662
43.201	0.0273	43.1926	-3.86242	45.24	0.25602
43.217	0.02748	43.2085	-3.86227	45.27	0.25542
43.2344	0.02767	43.2251	-3.86213	45.3	0.25482
43.2501	0.02798	43.242	-3.86198	45.34	0.25452
43.268	0.02975	43.2587	-3.86183	45.37	0.25392
43.2841	0.03397	43.2752	-3.86165	45.4	0.25332
43.3017	0.04311	43.2914	-3.86122	45.44	0.25272
43.3169	0.05079	43.3086	-3.86041	45.47	0.25242
43.3343	0.05307	43.3246	-3.85927	45.5	0.25182
43.3509	0.05334	43.3413	-3.85773	45.53	0.25122
43.3676	0.05321	43.3579	-3.85645	45.57	0.25062
43.3837	0.05308	43.3752	-3.85551	45.6	0.25002
43.4016	0.05298	43.3923	-3.85453	45.63	0.24972
43.4165	0.0529	43.4085	-3.85362	45.67	0.24912
43.4337	0.05282	43.4255	-3.85314	45.7	0.24852
43.4509	0.05273	43.4418	-3.85284	45.73	0.24792
43.4674	0.05268	43.4586	-3.85263	45.77	0.24762
43.4839	0.05263	43.4748	-3.85247	45.8	0.24702
43.5006	0.05261	43.4911	-3.85217	45.83	0.24642
43.5174	0.05263	43.508	-3.85196	45.87	0.24612
43.5344	0.05269	43.5242	-3.8517	45.9	0.24552
43.5509	0.05277	43.5423	-3.85149	45.93	0.24522
43.5666	0.05283	43.5588	-3.85128	45.96	0.24462
43.5838	0.05291	43.5752	-3.85104	46	0.24432
43.6007	0.05294	43.5912	-3.85086	46.03	0.24402
43.6172	0.05295	43.6083	-3.85069	46.06	0.24372
43.6345	0.05295	43.6242	-3.85053	46.1	0.24312
43.6495	0.05294	43.6419	-3.85034	46.13	0.24282
43.6668	0.05294	43.6577	-3.84999	46.16	0.24222
43.6848	0.05292	43.675	-3.84949	46.2	0.24192
43.7007	0.05289	43.6918	-3.84878	46.23	0.24132
43.7163	0.05285	43.708	-3.84782	46.26	0.24072
43.7336	0.05279	43.7249	-3.84647	46.3	0.24042
43.751	0.05276	43.7412	-3.84498	46.33	0.23982
43.7673	0.05274	43.7583	-3.84377	46.36	0.23922
43.7833	0.05274	43.7741	-3.84223	46.39	0.23862
43.8001	0.05276	43.7908	-3.84114	46.43	0.23802
43.8166	0.05279	43.8086	-3.84047	46.46	0.23772
43.8337	0.05282	43.8247	-3.84012	46.49	0.23712
43.8503	0.05286	43.8412	-3.83995	46.53	0.23652
43.8671	0.05292	43.8572	-3.83961	46.56	0.23622
43.8835	0.05299	43.8752	-3.83944	46.59	0.23562
43.9005	0.0531	43.8912	-3.83927	46.63	0.23502
43.9164	0.0532	43.907	-3.8391	46.66	0.23472
43.933	0.05325	43.925	-3.83894	46.69	0.23412
43.9491	0.05327	43.9402	-3.83875	46.72	0.23352
43.9666	0.05327	43.9581	-3.83856	46.76	0.23292
43.9835	0.05327	43.9747	-3.8384	46.79	0.23232
43.9997	0.05329	43.9914	-3.83827	46.82	0.23202
44.0164	0.05331	44.0077	-3.83812	46.86	0.23142
44.0338	0.05334	44.0245	-3.83796	46.89	0.23082
44.0503	0.05339	44.0411	-3.8377	46.92	0.23022
44.0666	0.05343	44.0566	-3.83693	46.96	0.22962
44.0833	0.05356	44.0742	-3.83546	46.99	0.22902
44.1	0.05386	44.0917	-3.83371	47.02	0.22872
44.1158	0.0546	44.1066	-3.83209	47.06	0.22812
44.1335	0.05532	44.1238	-3.83022	47.09	0.22782
44.1495	0.05591	44.1404	-3.82847	47.12	0.22722
44.1667	0.05644	44.1571	-3.82709	47.16	0.22692
44.1827	0.05673	44.1737	-3.82637	47.19	0.22632
44.1998	0.05691	44.1903	-3.82585	47.22	0.22602
44.2167	0.05703	44.207	-3.82558	47.25	0.22572
44.2325	0.05713	44.2238	-3.82516	47.29	0.22512
44.2496	0.05725	44.2406	-3.82501	47.32	0.22482
44.2662	0.05734	44.2567	-3.82475	47.35	0.22422
44.283	0.0574	44.2742	-3.82431	47.39	0.22392
44.2992	0.05745	44.2906	-3.82383	47.42	0.22332
44.3162	0.05749	44.3065	-3.82353	47.45	0.22302
44.3324	0.05753	44.3239	-3.82336	47.49	0.22242
44.3496	0.05758	44.3406	-3.82321	47.52	0.22212
44.3658	0.05764	44.3575	-3.82302	47.55	0.22152
44.3823	0.05773	44.373	-3.82282	47.59	0.22122
44.3988	0.05783	44.3907	-3.82267	47.62	0.22092
44.4154	0.05796	44.4068	-3.82251	47.65	0.22032
44.432	0.05812	44.423	-3.82218	47.69	0.22002
44.4485	0.05828	44.4394	-3.82185	47.72	0.21942
44.4654	0.05841	44.4571	-3.82144	47.75	0.21912
44.4819	0.05856	44.4733	-3.82065	47.78	0.21852
44.4989	0.0587	44.4898	-3.81966	47.82	0.21822
44.5156	0.05884	44.5063	-3.81803	47.85	0.21792
44.5321	0.05898	44.5225	-3.81608	47.88	0.21732
44.5485	0.05911	44.5393	-3.81424	47.92	0.21702
44.5652	0.05924	44.5563	-3.813	47.95	0.21642
44.5829	0.05938	44.5731	-3.81255	47.98	0.21582
44.5989	0.0595	44.5896	-3.81228	48.02	0.21552
44.6151	0.05962	44.6062	-3.81197	48.05	0.21492
44.632	0.05974	44.6228	-3.81178	48.08	0.21462
44.6486	0.05987	44.6402	-3.81159	48.12	0.21402
44.6656	0.06001	44.657	-3.81141	48.15	0.21372
44.6817	0.06016	44.6729	-3.81123	48.18	0.21312
44.699	0.06034	44.6898	-3.81101	48.22	0.21282
44.7145	0.06062	44.7063	-3.81076	48.25	0.21222
44.7323	0.06117	44.7231	-3.81052	48.28	0.21192
44.7485	0.06192	44.7396	-3.81034	48.32	0.21132
44.7661	0.06295	44.7565	-3.81014	48.35	0.21072
44.7817	0.06406	44.7738	-3.8099	48.38	0.21012
44.7983	0.06476	44.7893	-3.80974	48.42	0.20982
44.8146	0.06509	44.8064	-3.80958	48.45	0.20922
44.8322	0.06537	44.8226	-3.80942	48.48	0.20862
44.8487	0.06555	44.8396	-3.80914	48.51	0.20802
44.8648	0.06575	44.8558	-3.80877	48.55	0.20772
44.8817	0.0659	44.8728	-3.8083	48.58	0.20712
44.8989	0.06602	44.8893	-3.80764	48.61	0.20622
44.9151	0.06611	44.906	-3.8065	48.65	0.20562
44.9314	0.06619	44.9226	-3.80517	48.68	0.20502
44.9482	0.06627	44.9401	-3.80383	48.71	0.20442
44.9647	0.06637	44.9559	-3.80271	48.75	0.20382
44.982	0.06651	44.9726	-3.80227	48.78	0.20322
44.9985	0.06667	44.9895	-3.80211	48.81	0.20262
45.0148	0.06698	45.0063	-3.80193	48.85	0.20232
45.0314	0.06734	45.0224	-3.80177	48.88	0.20172
45.0477	0.06764	45.0398	-3.80155	48.91	0.20112
45.0641	0.06796	45.0563	-3.80122	48.95	0.20052
45.0815	0.06816	45.073	-3.80092	48.98	0.19992
45.0982	0.06833	45.0897	-3.80049	49.01	0.19932
45.1147	0.06848	45.1055	-3.80022	49.05	0.19872
45.132	0.06862	45.1213	-3.80003	49.08	0.19812
45.1486	0.06876	45.1394	-3.79983	49.11	0.19752
45.1643	0.06889	45.1552	-3.79958	49.14	0.19692
45.1815	0.06904	45.1728	-3.79941	49.18	0.19632
45.1969	0.06921	45.1891	-3.79923	49.21	0.19572
45.2144	0.06938	45.2057	-3.79906	49.24	0.19512
45.2315	0.06956	45.2224	-3.79888	49.28	0.19452
45.2479	0.06975	45.239	-3.79866	49.31	0.19392
45.2642	0.06994	45.2554	-3.79834	49.34	0.19332
45.2816	0.07015	45.2715	-3.79761	49.38	0.19272
45.298	0.07046	45.2893	-3.79616	49.41	0.19212
45.3148	0.07077	45.3057	-3.79478	49.44	0.19182
45.3308	0.07134	45.3228	-3.79353	49.48	0.19122
45.348	0.07216	45.3384	-3.79254	49.51	0.19092
45.3649	0.07275	45.3552	-3.79183	49.54	0.19032
45.3808	0.07324	45.3724	-3.79128	49.58	0.18972
45.3973	0.07363	45.3888	-3.79087	49.61	0.18912
45.4142	0.07397	45.4046	-3.79058	49.64	0.18852
45.431	0.07428	45.4226	-3.79028	49.68	0.18792
45.4484	0.07448	45.4385	-3.78997	49.71	0.18732
45.4649	0.07465	45.4554	-3.78978	49.74	0.18672
45.4812	0.0748	45.4719	-3.78945	49.78	0.18612
45.4977	0.07494	45.4883	-3.78926	49.81	0.18552
45.5145	0.07508	45.5052	-3.78906	49.84	0.18492
45.5306	0.07523	45.5213	-3.78884	49.87	0.18432
45.5479	0.07539	45.5386	-3.78862	49.91	0.18372
45.5639	0.07558	45.5549	-3.78838	49.94	0.18342
45.5809	0.07577	45.571	-3.78819	49.97	0.18282
45.5977	0.07597	45.588	-3.78799	50.01	0.18222
45.6138	0.0762	45.6051	-3.78778	50.04	0.18162
45.6296	0.07648	45.6222	-3.78743	50.07	0.18102
45.6465	0.07672	45.6387	-3.78689	50.11	0.18072
45.6633	0.07694	45.6553	-3.78611	50.14	0.18012
45.6801	0.07715	45.6722	-3.7847	50.17	0.17952
45.6965	0.07736	45.6878	-3.7831	50.21	0.17892
45.7145	0.07757	45.7049	-3.7813	50.24	0.17832
45.7305	0.07778	45.7207	-3.77959	50.27	0.17772
45.7467	0.07799	45.7385	-3.77821	50.31	0.17712
45.7635	0.0782	45.7543	-3.77733	50.34	0.17682
45.7805	0.07841	45.7713	-3.77685	50.37	0.17622
45.797	0.07862	45.7882	-3.77628	50.41	0.17562
45.8133	0.07884	45.8038	-3.77578	50.44	0.17532
45.8306	0.07913	45.8205	-3.77554	50.47	0.17472
45.847	0.07953	45.8374	-3.77532	50.5	0.17382
45.8631	0.07992	45.8546	-3.775	50.54	0.17322
45.8804	0.08044	45.8722	-3.77476	50.57	0.17262
45.8966	0.08104	45.8878	-3.77459	50.61	0.17202
45.9129	0.08178	45.9051	-3.77442	50.64	0.17112
45.93	0.08253	45.9207	-3.77421	50.67	0.17052
45.946	0.08322	45.9385	-3.77403	50.7	0.16992
45.9637	0.08384	45.9538	-3.77385	50.74	0.16902
45.9795	0.08418	45.9706	-3.77367	50.77	0.16842
45.9958	0.08442	45.9868	-3.77349	50.8	0.16782
46.0131	0.08464	46.0041	-3.77328	50.84	0.16722
46.0298	0.08482	46.0206	-3.77294	50.87	0.16632
46.0466	0.08498	46.0378	-3.77232	50.9	0.16572
46.0629	0.08513	46.0548	-3.77133	50.94	0.16512
46.08	0.08528	46.0719	-3.76999	50.97	0.16452
46.0959	0.08545	46.0871	-3.76818	51	0.16362
46.1136	0.08562	46.1042	-3.76629	51.04	0.16302
46.1297	0.08582	46.1209	-3.76433	51.07	0.16242
46.146	0.08602	46.1369	-3.7628	51.11	0.16182
46.1623	0.08622	46.1548	-3.76231	51.14	0.16122
46.1796	0.08643	46.1709	-3.76208	51.17	0.16062
46.1958	0.08665	46.187	-3.76163	51.2	0.16002
46.2132	0.08698	46.2033	-3.76115	51.24	0.15942
46.2295	0.08734	46.2207	-3.76083	51.27	0.15882
46.2458	0.08767	46.2372	-3.76052	51.3	0.15822
46.2634	0.08793	46.2542	-3.76019	51.34	0.15732
46.2793	0.08815	46.2714	-3.75983	51.37	0.15672
46.2959	0.08837	46.2878	-3.75956	51.4	0.15612
46.3127	0.08856	46.3047	-3.75932	51.44	0.15552
46.3297	0.08875	46.3208	-3.75915	51.47	0.15492
46.3452	0.08895	46.3378	-3.75898	51.5	0.15402
46.3629	0.08916	46.3545	-3.75882	51.54	0.15342
46.3786	0.08937	46.3711	-3.75863	51.57	0.15282
46.3968	0.08959	46.3876	-3.75839	51.6	0.15192
46.4121	0.08982	46.4034	-3.75817	51.64	0.15132
46.4292	0.09009	46.4206	-3.75766	51.67	0.15042
46.4454	0.09055	46.4373	-3.75685	51.7	0.14982
46.4625	0.09117	46.4543	-3.7557	51.74	0.14892
46.4789	0.09158	46.4705	-3.75446	51.77	0.14832
46.4955	0.09227	46.487	-3.75318	51.8	0.14742
46.5122	0.093	46.5034	-3.75174	51.84	0.14682
46.5291	0.09381	46.5198	-3.75038	51.87	0.14622
46.5458	0.09448	46.5366	-3.74915	51.9	0.14562
46.5626	0.09481	46.5537	-3.7481	51.93	0.14502
46.5791	0.09506	46.57	-3.74713	51.97	0.14442
46.5951	0.09531	46.5869	-3.7465	52	0.14382
46.6122	0.09556	46.6039	-3.74616	52.03	0.14322
46.6282	0.0958	46.6205	-3.74594	52.07	0.14262
46.6453	0.09599	46.6377	-3.74577	52.1	0.14202
46.6617	0.09615	46.6536	-3.74556	52.13	0.14142
46.678	0.09629	46.6706	-3.74536	52.17	0.14082
46.695	0.09644	46.6876	-3.74518	52.2	0.14022
46.7115	0.09661	46.7032	-3.74492	52.23	0.13962
46.729	0.09678	46.7204	-3.74471	52.27	0.13902
46.7451	0.09699	46.7364	-3.74458	52.3	0.13842
46.7616	0.09725	46.7529	-3.74439	52.33	0.13782
46.7782	0.09748	46.7705	-3.74423	52.37	0.13722
46.7949	0.09776	46.7864	-3.74407	52.4	0.13662
46.813	0.09798	46.8029	-3.74388	52.43	0.13602
46.8284	0.09819	46.8191	-3.74353	52.47	0.13542
46.8458	0.09841	46.8367	-3.74324	52.5	0.13452
46.8616	0.09863	46.8535	-3.74297	52.53	0.13392
46.8789	0.09886	46.87	-3.74255	52.57	0.13332
46.8944	0.09908	46.8863	-3.74187	52.6	0.13272
46.9119	0.09931	46.9032	-3.74047	52.63	0.13212
46.9286	0.09954	46.9198	-3.73864	52.66	0.13182
46.9449	0.09978	46.9366	-3.73688	52.7	0.13092
46.9623	0.10001	46.9535	-3.73518	52.73	0.13032
46.9777	0.10023	46.9697	-3.7342	52.77	0.12972
46.9952	0.10044	46.9863	-3.73363	52.8	0.12882
47.011	0.10065	47.0031	-3.7332	52.83	0.12822
47.0282	0.10086	47.02	-3.73298	52.87	0.12792
47.0448	0.10109	47.0356	-3.73275	52.9	0.12732
47.0615	0.10161	47.0527	-3.73251	52.93	0.12672
47.0778	0.10251	47.0697	-3.73223	52.97	0.12612
47.0949	0.1036	47.0863	-3.73198	53	0.12552
47.1122	0.10471	47.1026	-3.73164	53.03	0.12522
47.1284	0.10519	47.1197	-3.73112	53.07	0.12462
47.1448	0.10542	47.1366	-3.73079	53.1	0.12402
47.161	0.10565	47.153	-3.7305	53.13	0.12342
47.1774	0.10588	47.1691	-3.73032	53.17	0.12282
47.1942	0.1061	47.186	-3.73014	53.2	0.12222
47.2118	0.10632	47.2026	-3.72997	53.23	0.12132
47.2283	0.10652	47.2189	-3.7298	53.26	0.12072
47.2446	0.10672	47.2366	-3.72961	53.3	0.11982
47.2606	0.10691	47.2535	-3.72935	53.33	0.11922
47.2781	0.10709	47.2688	-3.7288	53.36	0.11832
47.2946	0.10728	47.2862	-3.72792	53.4	0.11772
47.3112	0.10748	47.303	-3.72674	53.43	0.11682
47.3278	0.10771	47.3191	-3.72537	53.46	0.11622
47.3441	0.10805	47.3363	-3.72378	53.5	0.11532
47.3615	0.10847	47.3523	-3.72233	53.53	0.11472
47.378	0.10891	47.3693	-3.72116	53.56	0.11382
47.3939	0.10929	47.3851	-3.7205	53.6	0.11292
47.4108	0.10981	47.4026	-3.72022	53.63	0.11232
47.4269	0.1102	47.4185	-3.72005	53.66	0.11172
47.4449	0.11051	47.4348	-3.71987	53.7	0.11082
47.4614	0.11078	47.452	-3.7197	53.73	0.10962
47.4776	0.11097	47.4695	-3.71952	53.76	0.10872
47.4942	0.11113	47.486	-3.71933	53.8	0.10782
47.5108	0.1113	47.5021	-3.71907	53.83	0.10722
47.5277	0.11149	47.5183	-3.71875	53.86	0.10632
47.5443	0.1117	47.536	-3.71829	53.9	0.10572
47.5601	0.11193	47.5526	-3.71801	53.93	0.10512
47.577	0.11225	47.5695	-3.7178	53.96	0.10452
47.5932	0.11282	47.5851	-3.71757	54	0.10362
47.6105	0.1139	47.6021	-3.71735	54.03	0.10302
47.6272	0.11512	47.6189	-3.71706	54.06	0.10242
47.6433	0.11623	47.6354	-3.71673	54.1	0.10182
47.6596	0.11741	47.6522	-3.7165	54.13	0.10122
47.6768	0.11841	47.6679	-3.71625	54.16	0.10062
47.6932	0.11917	47.6852	-3.71581	54.2	0.10002
47.71	0.11973	47.7017	-3.71497	54.23	0.09942
47.7266	0.12012	47.7184	-3.71314	54.26	0.09882
47.7434	0.12036	47.7362	-3.71013	54.3	0.09822
47.7613	0.1206	47.7519	-3.7068	54.33	0.09762
47.7771	0.12082	47.7693	-3.70359	54.36	0.09672
47.7935	0.12098	47.7856	-3.7012	54.39	0.09612
47.8103	0.12114	47.8028	-3.69929	54.43	0.09552
47.8268	0.12128	47.8191	-3.69794	54.46	0.09462
47.8443	0.12143	47.8355	-3.69729	54.5	0.09402
47.8591	0.1216	47.8524	-3.69703	54.53	0.09342
47.8766	0.12179	47.8692	-3.69653	54.56	0.09252
47.8939	0.122	47.8856	-3.69628	54.6	0.09192
47.9095	0.12222	47.902	-3.69606	54.63	0.09132
47.9266	0.12245	47.9185	-3.69586	54.66	0.09072
47.9436	0.12271	47.9352	-3.69567	54.69	0.09012
47.9598	0.12294	47.9512	-3.69545	54.73	0.08922
47.9767	0.12318	47.9688	-3.69528	54.76	0.08862
47.9933	0.12341	47.9852	-3.69505	54.79	0.08802
48.0102	0.12363	48.0016	-3.69487	54.83	0.08742
48.0263	0.1238	48.018	-3.69476	54.86	0.08682
48.043	0.12397	48.0354	-3.69466	54.89	0.08622
48.059	0.12413	48.0512	-3.69454	54.93	0.08562
48.0767	0.1243	48.0691	-3.69438	54.96	0.08472
48.0933	0.12446	48.0856	-3.69415	54.99	0.08412
48.1091	0.12464	48.1022	-3.6939	55.03	0.08352
48.126	0.12482	48.1181	-3.69355	55.06	0.08292
48.1437	0.12502	48.1351	-3.69308	55.09	0.08232
48.1599	0.12521	48.1516	-3.69259	55.13	0.08172
48.1767	0.12541	48.1684	-3.692	55.16	0.08112
48.192	0.12569	48.1843	-3.69134	55.19	0.08052
48.2095	0.12655	48.2016	-3.69081	55.23	0.07992
48.227	0.12782	48.218	-3.69032	55.26	0.07932
48.2424	0.12912	48.2347	-3.69007	55.29	0.07872
48.2592	0.13007	48.2511	-3.68989	55.33	0.07782
48.2764	0.13048	48.2671	-3.68973	55.36	0.07692
48.293	0.13069	48.2848	-3.68956	55.39	0.07632
48.3098	0.13089	48.3011	-3.68932	55.43	0.07542
48.3257	0.13104	48.3177	-3.68915	55.46	0.07452
48.343	0.13119	48.3343	-3.6889	55.49	0.07392
48.3591	0.13134	48.3509	-3.68874	55.53	0.07302
48.3762	0.13148	48.3675	-3.68857	55.56	0.07212
48.3923	0.1316	48.3842	-3.68842	55.59	0.07152
48.4096	0.13174	48.4008	-3.68827	55.63	0.07092
48.4261	0.13189	48.418	-3.68812	55.66	0.07002
48.4429	0.13204	48.4346	-3.68796	55.69	0.06912
48.4589	0.13222	48.4507	-3.68778	55.73	0.06822
48.4761	0.13241	48.4682	-3.68757	55.76	0.06762
48.4921	0.13266	48.4843	-3.68737	55.79	0.06702
48.5095	0.133	48.5006	-3.68716	55.83	0.06612
48.5261	0.13329	48.5177	-3.6867	55.86	0.06552
48.542	0.13357	48.5346	-3.68584	55.89	0.06492
48.5589	0.13377	48.5513	-3.6847	55.93	0.06432
48.576	0.13396	48.5672	-3.68344	55.96	0.06372
48.5923	0.13412	48.5844	-3.6824	55.99	0.06312
48.6089	0.13424	48.6006	-3.68182	56.03	0.06252
48.6257	0.13435	48.6178	-3.68142	56.06	0.06162
48.6422	0.13437	48.6342	-3.68119	56.09	0.06102
48.6593	0.13439	48.6503	-3.68096	56.13	0.06042
48.6757	0.13443	48.667	-3.68073	56.16	0.05982
48.6917	0.13448	48.6838	-3.68053	56.19	0.05892
48.7083	0.13455	48.6999	-3.68032	56.23	0.05832
48.725	0.13464	48.7173	-3.68013	56.26	0.05772
48.7427	0.13476	48.7341	-3.67994	56.29	0.05712
48.7581	0.13494	48.7502	-3.67965	56.33	0.05652
48.7756	0.13524	48.7668	-3.67939	56.36	0.05562
48.7922	0.13576	48.7835	-3.67912	56.39	0.05502
48.8087	0.1365	48.8008	-3.67886	56.42	0.05412
48.8258	0.13742	48.8175	-3.67865	56.46	0.05352
48.8418	0.1382	48.8336	-3.67845	56.49	0.05262
48.8588	0.13877	48.85	-3.67824	56.53	0.05202
48.8754	0.13903	48.8674	-3.67803	56.56	0.05112
48.8917	0.1392	48.8833	-3.67773	56.59	0.05022
48.9083	0.13937	48.901	-3.67726	56.63	0.04962
48.9247	0.13953	48.9171	-3.67666	56.66	0.04872
48.9417	0.13968	48.9338	-3.67557	56.69	0.04782
48.9587	0.13982	48.9508	-3.67467	56.72	0.04692
48.9747	0.13996	48.9664	-3.6739	56.76	0.04632
48.9907	0.14011	48.9832	-3.67331	56.79	0.04542
49.0076	0.14028	49.0001	-3.67289	56.82	0.04482
49.0251	0.1405	49.0166	-3.67251	56.86	0.04422
49.0411	0.14084	49.0332	-3.67208	56.89	0.04362
49.0584	0.14119	49.0498	-3.67163	56.92	0.04302
49.0748	0.14154	49.0661	-3.67119	56.96	0.04242
49.0915	0.14173	49.084	-3.67091	56.99	0.04152
49.1075	0.14189	49.1003	-3.67068	57.02	0.04092
49.1242	0.14204	49.1158	-3.67039	57.06	0.04032
49.1407	0.1422	49.1332	-3.67007	57.09	0.03942
49.1581	0.14238	49.1495	-3.66964	57.12	0.03882
49.1745	0.14256	49.1658	-3.66936	57.16	0.03822
49.1909	0.14276	49.1827	-3.66913	57.19	0.03762
49.2076	0.14295	49.2002	-3.66884	57.22	0.03702
49.2244	0.14313	49.216	-3.66858	57.26	0.03612
49.2411	0.14339	49.2331	-3.66836	57.29	0.03552
49.2582	0.14381	49.2497	-3.66812	57.32	0.03462
49.2753	0.14442	49.2665	-3.66772	57.36	0.03402
49.2916	0.14504	49.2826	-3.66698	57.39	0.03312
49.3082	0.14566	49.3008	-3.66584	57.42	0.03252
49.3249	0.14618	49.3162	-3.66404	57.46	0.03162
49.3419	0.14669	49.3322	-3.66148	57.49	0.03102
49.3573	0.14726	49.3498	-3.65922	57.52	0.03012
49.3746	0.14764	49.3668	-3.65759	57.56	0.02952
49.3907	0.14786	49.3829	-3.65661	57.59	0.02892
49.4077	0.14805	49.3998	-3.65614	57.62	0.02802
49.4245	0.14822	49.4159	-3.65565	57.66	0.02742
49.4408	0.14838	49.4325	-3.65547	57.69	0.02652
49.4574	0.14854	49.4485	-3.65528	57.72	0.02592
49.4753	0.14869	49.4664	-3.65508	57.76	0.02532
49.4909	0.14886	49.4827	-3.65487	57.79	0.02472
49.5088	0.14904	49.499	-3.65466	57.82	0.02412
49.5252	0.14922	49.5163	-3.65445	57.86	0.02322
49.5409	0.14939	49.5323	-3.65415	57.89	0.02262
49.5582	0.14956	49.5495	-3.65388	57.92	0.02172
49.5746	0.14974	49.566	-3.65368	57.96	0.02112
49.5908	0.14994	49.5832	-3.65348	57.99	0.02022
49.6071	0.15025	49.5992	-3.6533	58.02	0.01962
49.6241	0.15061	49.6165	-3.65311	58.06	0.01902
49.6412	0.15094	49.6325	-3.65287	58.09	0.01842
49.6582	0.15118	49.6494	-3.65246	58.12	0.01752
49.6739	0.15136	49.666	-3.6513	58.16	0.01722
49.6906	0.15153	49.682	-3.6494	58.19	0.01632
49.7073	0.15169	49.6997	-3.64734	58.22	0.01572
49.7246	0.15186	49.716	-3.6452	58.26	0.01512
49.7412	0.15203	49.7321	-3.64331	58.29	0.01452
49.757	0.15216	49.7495	-3.64194	58.32	0.01392
49.7742	0.1523	49.7657	-3.64087	58.36	0.01302
49.7895	0.15245	49.7818	-3.64035	58.39	0.01242
49.807	0.15264	49.7991	-3.64007	58.42	0.01182
49.8245	0.15297	49.8159	-3.63992	58.45	0.01092
49.8409	0.15348	49.8326	-3.63975	58.49	0.01032
49.8566	0.15414	49.8486	-3.63957	58.52	0.00942
49.8735	0.15495	49.8659	-3.63937	58.55	0.00882
49.8903	0.15582	49.882	-3.63907	58.59	0.00792
49.907	0.15645	49.899	-3.63873	58.62	0.00732
49.9235	0.15681	49.9155	-3.6383	58.65	0.00642
49.9403	0.15702	49.9321	-3.638	58.69	0.00582
49.9573	0.15721	49.9491	-3.63781	58.72	0.00492
49.9734	0.1574	49.9656	-3.63758	58.75	0.00432
49.9898	0.15759	49.9819	-3.63736	58.79	0.00342
50.0071	0.15778	49.9991	-3.6372	58.82	0.00252
50.0241	0.15796	50.015	-3.63703	58.85	0.00162
50.0405	0.15815	50.0311	-3.63686	58.89	0.00102
50.0567	0.15838	50.0488	-3.63669	58.92	0.000124066
50.0742	0.15868	50.0653	-3.6365	58.95	-0.000475934
50.0905	0.15907	50.0814	-3.63627	58.99	-0.00138
50.1067	0.15934	50.0976	-3.6357	59.02	-0.00228
50.1237	0.15956	50.1143	-3.63416	59.06	-0.00318
50.1408	0.15975	50.1315	-3.63231	59.09	-0.00378
50.1567	0.15991	50.1484	-3.63049	59.12	-0.00468
50.1727	0.16008	50.1649	-3.62924	59.15	-0.00528
50.1897	0.16028	50.182	-3.62875	59.19	-0.00618
50.2069	0.1605	50.1979	-3.6284	59.22	-0.00678
50.2228	0.16075	50.215	-3.62807	59.25	-0.00738
50.2392	0.16098	50.2316	-3.62777	59.29	-0.00828
50.2576	0.1612	50.2474	-3.62748	59.32	-0.00918
50.2729	0.16142	50.2653	-3.6272	59.35	-0.00978
50.2902	0.16165	50.281	-3.62685	59.39	-0.01068
50.3069	0.16199	50.2982	-3.62643	59.42	-0.01158
50.3232	0.16242	50.3152	-3.62588	59.45	-0.01218
50.3397	0.163	50.3315	-3.62546	59.49	-0.01278
50.3562	0.16353	50.3484	-3.6251	59.52	-0.01338
50.3727	0.16394	50.3653	-3.62496	59.55	-0.01428
50.3894	0.16426	50.3807	-3.62484	59.59	-0.01488
50.4066	0.16452	50.3974	-3.62472	59.62	-0.01548
50.4233	0.16476	50.4151	-3.62458	59.65	-0.01638
50.4395	0.16503	50.4311	-3.62442	59.69	-0.01728
50.4559	0.16528	50.4474	-3.6242	59.72	-0.01818
50.4733	0.16552	50.4646	-3.62378	59.75	-0.01878
50.4893	0.16575	50.4822	-3.6231	59.79	-0.01968
50.5057	0.16596	50.4976	-3.6223	59.82	-0.02028
50.5224	0.16617	50.5145	-3.62123	59.85	-0.02088
50.5386	0.16638	50.5314	-3.61972	59.89	-0.02178
50.5555	0.16661	50.5478	-3.61805	59.92	-0.02238
50.5727	0.16683	50.5645	-3.61688	59.95	-0.02328
50.5886	0.16707	50.5812	-3.61618	59.99	-0.02388
50.605	0.1673	50.598	-3.61581	60.02	-0.02478
50.6229	0.16755	50.6145	-3.61551	60.05	-0.02538
50.6395	0.16779	50.6314	-3.61526	60.09	-0.02628
50.6559	0.16801	50.6478	-3.61501	60.12	-0.02688
50.6722	0.16822	50.6646	-3.61482	60.15	-0.02778
50.689	0.16844	50.6808	-3.61464	60.19	-0.02838
50.7056	0.16868	50.6988	-3.61447	60.22	-0.02928
50.7234	0.16894	50.7149	-3.61429	60.25	-0.02988
50.7394	0.1694	50.7313	-3.61402	60.29	-0.03078
50.7568	0.1699	50.748	-3.61372	60.32	-0.03168
50.7732	0.1707	50.7647	-3.61348	60.35	-0.03258
50.7899	0.17146	50.781	-3.61327	60.39	-0.03318
50.8062	0.17204	50.7982	-3.61304	60.42	-0.03408
50.8229	0.17262	50.8143	-3.61285	60.45	-0.03498
50.8392	0.17303	50.8314	-3.6127	60.48	-0.03588
50.8563	0.17339	50.8474	-3.61254	60.52	-0.03648
50.8727	0.17366	50.8649	-3.61236	60.55	-0.03738
50.8894	0.17392	50.8816	-3.61205	60.58	-0.03798
50.9062	0.17413	50.897	-3.6115	60.62	-0.03888
50.9224	0.17433	50.9139	-3.61011	60.65	-0.03948
50.9391	0.17455	50.9303	-3.60812	60.68	-0.04038
50.9558	0.17478	50.9475	-3.6057	60.72	-0.04158
50.9717	0.17501	50.9639	-3.60298	60.75	-0.04248
50.9877	0.17525	50.9812	-3.60019	60.78	-0.04338
51.0057	0.17548	50.9967	-3.5985	60.82	-0.04428
51.0226	0.17572	51.0141	-3.59751	60.85	-0.04488
51.0391	0.17597	51.0305	-3.59689	60.89	-0.04578
51.0557	0.1762	51.0467	-3.59644	60.92	-0.04638
51.0727	0.17643	51.0629	-3.59613	60.95	-0.04698
51.0889	0.17664	51.0806	-3.59592	60.98	-0.04788
51.1058	0.17684	51.0969	-3.59555	61.02	-0.04848
51.1223	0.17706	51.1137	-3.59521	61.05	-0.04938
51.1384	0.17735	51.1302	-3.59506	61.08	-0.04998
51.1551	0.17787	51.1469	-3.59494	61.12	-0.05088
51.1721	0.17852	51.1632	-3.59479	61.15	-0.05148
51.1883	0.17906	51.1805	-3.59461	61.18	-0.05208
51.2043	0.17957	51.1969	-3.59444	61.22	-0.05298
51.2218	0.17987	51.2144	-3.59424	61.25	-0.05358
51.2384	0.18011	51.2307	-3.59408	61.28	-0.05418
51.255	0.18033	51.2461	-3.59388	61.32	-0.05478
51.2717	0.18052	51.2631	-3.59372	61.35	-0.05538
51.2886	0.18069	51.2805	-3.59361	61.38	-0.05598
51.3044	0.18086	51.2972	-3.59349	61.42	-0.05658
51.3214	0.18104	51.3138	-3.59335	61.45	-0.05748
51.3383	0.18123	51.3306	-3.59302	61.48	-0.05808
51.3556	0.18145	51.3464	-3.59208	61.52	-0.05898
51.3721	0.18166	51.3632	-3.59049	61.55	-0.05988
51.3885	0.18187	51.3801	-3.5886	61.58	-0.06048
51.4047	0.1821	51.3959	-3.58684	61.62	-0.06138
51.4209	0.18234	51.4126	-3.58537	61.65	-0.06198
51.4381	0.18256	51.4294	-3.58425	61.68	-0.06288
51.4548	0.18279	51.447	-3.58354	61.72	-0.06348
51.4713	0.183	51.4632	-3.58309	61.75	-0.06438
51.4886	0.18322	51.4799	-3.58283	61.78	-0.06528
51.5052	0.18346	51.4967	-3.58263	61.82	-0.06588
51.5219	0.18373	51.513	-3.58245	61.85	-0.06648
51.5377	0.1841	51.5305	-3.58229	61.88	-0.06738
51.5537	0.18456	51.5468	-3.58208	61.91	-0.06828
51.5716	0.18494	51.5627	-3.58183	61.95	-0.06918
51.5887	0.18551	51.5792	-3.58161	61.98	-0.07008
51.6048	0.18606	51.5959	-3.58139	62.02	-0.07098
51.6219	0.18665	51.6127	-3.58119	62.05	-0.07188
51.6377	0.18717	51.6285	-3.581	62.08	-0.07278
51.6547	0.18743	51.6457	-3.5808	62.12	-0.07338
51.6714	0.18769	51.6631	-3.58063	62.15	-0.07428
51.6876	0.1879	51.6795	-3.58047	62.18	-0.07518
51.7045	0.18811	51.6954	-3.58024	62.21	-0.07578
51.7206	0.18832	51.7131	-3.58003	62.25	-0.07668
51.7377	0.18855	51.7291	-3.57969	62.28	-0.07758
51.7542	0.1888	51.746	-3.57905	62.32	-0.07818
51.7709	0.18904	51.7629	-3.5783	62.35	-0.07908
51.7879	0.18927	51.7788	-3.57717	62.38	-0.07998
51.8047	0.18949	51.7959	-3.57582	62.41	-0.08088
51.8209	0.1897	51.8128	-3.57444	62.45	-0.08178
51.8384	0.18992	51.8293	-3.57294	62.48	-0.08268
51.8543	0.19017	51.8463	-3.57163	62.51	-0.08358
51.871	0.19042	51.8635	-3.5705	62.55	-0.08448
51.8885	0.19066	51.8794	-3.57	62.58	-0.08538
51.9032	0.19091	51.8967	-3.56973	62.61	-0.08628
51.9209	0.19116	51.9121	-3.56957	62.65	-0.08688
51.9384	0.19172	51.9294	-3.56934	62.68	-0.08778
51.9538	0.19256	51.9459	-3.56912	62.71	-0.08868
51.9713	0.19334	51.9628	-3.56876	62.75	-0.08958
51.9881	0.19412	51.979	-3.56852	62.78	-0.09048
52.0042	0.19463	51.9955	-3.56837	62.81	-0.09138
52.0208	0.19489	52.0122	-3.56821	62.85	-0.09228
52.037	0.19518	52.0278	-3.56803	62.88	-0.09318
52.0527	0.19538	52.0462	-3.56784	62.91	-0.09408
52.0705	0.19558	52.0619	-3.56765	62.95	-0.09498
52.0873	0.19579	52.0789	-3.56746	62.98	-0.09588
52.104	0.19601	52.0952	-3.56728	63.01	-0.09648
52.1204	0.19624	52.1123	-3.56711	63.05	-0.09708
52.1371	0.19649	52.1282	-3.56695	63.08	-0.09798
52.1534	0.19676	52.1454	-3.56678	63.11	-0.09888
52.1704	0.19703	52.1613	-3.56658	63.15	-0.09978
52.1872	0.19727	52.1788	-3.56617	63.18	-0.10038
52.2037	0.1975	52.1961	-3.56531	63.21	-0.10128
52.22	0.19772	52.2114	-3.56376	63.25	-0.10218
52.2364	0.19791	52.2282	-3.56189	63.28	-0.10278
52.2543	0.19811	52.2453	-3.56029	63.31	-0.10368
52.2708	0.19833	52.262	-3.5588	63.35	-0.10458
52.2867	0.19858	52.2787	-3.55759	63.38	-0.10548
52.3036	0.19897	52.2946	-3.5566	63.41	-0.10608
52.3201	0.19954	52.3117	-3.55601	63.45	-0.10698
52.3378	0.20004	52.3285	-3.55574	63.48	-0.10758
52.354	0.20071	52.345	-3.55552	63.51	-0.10848
52.37	0.20157	52.3613	-3.55523	63.55	-0.10938
52.3866	0.20259	52.3788	-3.55496	63.58	-0.11028
52.404	0.20329	52.3946	-3.5548	63.61	-0.11118
52.4206	0.20376	52.4124	-3.55458	63.65	-0.11208
52.4365	0.20405	52.4283	-3.55425	63.68	-0.11298
52.4534	0.20423	52.4457	-3.55396	63.71	-0.11388
52.4697	0.20439	52.4619	-3.55376	63.75	-0.11478
52.4866	0.20455	52.4785	-3.55357	63.78	-0.11568
52.5029	0.20474	52.4945	-3.55338	63.81	-0.11658
52.5195	0.20496	52.5118	-3.55322	63.85	-0.11748
52.5362	0.20528	52.5282	-3.55309	63.88	-0.11838
52.5533	0.20557	52.5446	-3.55296	63.91	-0.11928
52.57	0.20581	52.5613	-3.55281	63.95	-0.12018
52.5866	0.20602	52.578	-3.55262	63.98	-0.12078
52.6029	0.20624	52.5945	-3.55236	64.01	-0.12168
52.6192	0.20646	52.6105	-3.552	64.05	-0.12228
52.6362	0.2067	52.6283	-3.55128	64.08	-0.12318
52.6524	0.20694	52.6453	-3.55026	64.11	-0.12408
52.6694	0.20718	52.6613	-3.54896	64.15	-0.12498
52.6859	0.20741	52.6774	-3.5476	64.18	-0.12558
52.7034	0.20763	52.6942	-3.54656	64.21	-0.12648
52.7199	0.20787	52.7118	-3.54589	64.24	-0.12738
52.7356	0.20812	52.7281	-3.54537	64.28	-0.12828
52.7529	0.20843	52.7439	-3.54493	64.31	-0.12918
52.7693	0.20888	52.7614	-3.54453	64.34	-0.13008
52.787	0.20957	52.7781	-3.54394	64.38	-0.13098
52.8022	0.21015	52.7944	-3.54347	64.41	-0.13188
52.8192	0.21065	52.811	-3.54318	64.44	-0.13278
52.8362	0.21093	52.8279	-3.54292	64.48	-0.13368
52.8535	0.21116	52.8441	-3.54271	64.51	-0.13458
52.8694	0.21138	52.8613	-3.54252	64.54	-0.13548
52.8867	0.21158	52.8777	-3.54233	64.58	-0.13638
52.903	0.2118	52.894	-3.54214	64.61	-0.13758
52.9195	0.21203	52.9108	-3.54195	64.64	-0.13848
52.9357	0.21228	52.927	-3.54174	64.68	-0.13968
52.9522	0.21259	52.9447	-3.54155	64.71	-0.14088
52.9692	0.21293	52.9612	-3.54134	64.74	-0.14208
52.9859	0.21332	52.9771	-3.54113	64.78	-0.14328
53.0021	0.21362	52.994	-3.54096	64.81	-0.14418
53.0188	0.21388	53.0114	-3.54078	64.84	-0.14508
53.0355	0.21413	53.0266	-3.54057	64.88	-0.14598
53.0524	0.21443	53.0439	-3.54027	64.91	-0.14688
53.0688	0.21473	53.0602	-3.53937	64.94	-0.14778
53.0856	0.21503	53.0767	-3.53773	64.98	-0.14838
53.1027	0.21545	53.0939	-3.53598	65.01	-0.14928
53.1197	0.21585	53.1101	-3.53434	65.04	-0.15018
53.1362	0.2162	53.127	-3.53317	65.08	-0.15108
53.1521	0.21663	53.144	-3.53255	65.11	-0.15198
53.1685	0.21702	53.1608	-3.53201	65.14	-0.15288
53.1861	0.21734	53.1771	-3.53164	65.18	-0.15378
53.2024	0.21762	53.1937	-3.53139	65.21	-0.15468
53.2186	0.21792	53.2106	-3.53115	65.24	-0.15558
53.2358	0.21819	53.2273	-3.53093	65.28	-0.15648
53.252	0.21843	53.244	-3.53071	65.31	-0.15738
53.2691	0.21868	53.2605	-3.53052	65.34	-0.15828
53.2852	0.21892	53.2767	-3.53026	65.38	-0.15888
53.3024	0.21916	53.2937	-3.5299	65.41	-0.15978
53.3192	0.21942	53.31	-3.52949	65.44	-0.16038
53.3355	0.21969	53.3269	-3.52915	65.48	-0.16128
53.3523	0.21998	53.3434	-3.52894	65.51	-0.16188
53.3686	0.2203	53.3605	-3.52872	65.54	-0.16278
53.3857	0.22057	53.3773	-3.5285	65.58	-0.16368
53.4018	0.22084	53.3944	-3.52828	65.61	-0.16428
53.4193	0.22109	53.4107	-3.52808	65.64	-0.16488
53.435	0.22133	53.4271	-3.52788	65.68	-0.16578
53.4509	0.22156	53.4421	-3.52765	65.71	-0.16638
53.4687	0.22179	53.4597	-3.52716	65.74	-0.16728
53.4849	0.22203	53.4769	-3.52582	65.78	-0.16788
53.5011	0.22227	53.4937	-3.5241	65.81	-0.16878
53.5184	0.22252	53.5099	-3.52203	65.84	-0.16968
53.5343	0.22284	53.5269	-3.51988	65.88	-0.17058
53.5515	0.22345	53.5427	-3.51857	65.91	-0.17148
53.5679	0.2243	53.5605	-3.51793	65.94	-0.17238
53.5851	0.22509	53.5766	-3.51771	65.98	-0.17328
53.602	0.22567	53.5932	-3.51752	66.01	-0.17418
53.6181	0.22603	53.6095	-3.51725	66.04	-0.17508
53.6353	0.22628	53.6263	-3.51674	66.08	-0.17628
53.6517	0.22652	53.6433	-3.51629	66.11	-0.17718
53.6688	0.22674	53.6594	-3.51597	66.14	-0.17808
53.6843	0.22696	53.6763	-3.51564	66.18	-0.17898
53.7009	0.22721	53.6934	-3.5154	66.21	-0.18018
53.7185	0.22746	53.7098	-3.51506	66.24	-0.18108
53.7343	0.22771	53.7264	-3.51477	66.28	-0.18198
53.7514	0.22797	53.7431	-3.51458	66.31	-0.18288
53.7685	0.22824	53.7597	-3.51439	66.34	-0.18378
53.7848	0.22864	53.7762	-3.5141	66.38	-0.18438
53.8015	0.22904	53.7934	-3.5139	66.41	-0.18528
53.8174	0.22931	53.8097	-3.5137	66.44	-0.18588
53.8351	0.22957	53.8271	-3.51345	66.47	-0.18648
53.8512	0.22982	53.8428	-3.51292	66.51	-0.18738
53.8674	0.23008	53.8598	-3.51195	66.54	-0.18798
53.8851	0.23036	53.8761	-3.51058	66.58	-0.18888
53.9012	0.23076	53.8929	-3.50931	66.61	-0.18978
53.9177	0.23126	53.9098	-3.50819	66.64	-0.19068
53.9343	0.2319	53.9261	-3.50731	66.68	-0.19158
53.9507	0.23246	53.9431	-3.50671	66.71	-0.19248
53.9676	0.23292	53.9598	-3.50613	66.74	-0.19338
53.9834	0.23349	53.976	-3.50574	66.77	-0.19428
53.9995	0.23389	53.9924	-3.50534	66.81	-0.19518
54.0179	0.23413	54.0093	-3.50492	66.84	-0.19578
54.0347	0.23435	54.0261	-3.50461	66.87	-0.19668
54.051	0.23455	54.0427	-3.50433	66.91	-0.19758
54.0678	0.23475	54.0594	-3.50411	66.94	-0.19848
54.0836	0.235	54.0765	-3.5039	66.97	-0.19938
54.101	0.23526	54.0925	-3.50368	67.01	-0.20028
54.117	0.23551	54.1088	-3.50345	67.04	-0.20118
54.1337	0.23576	54.1256	-3.5032	67.07	-0.20208
54.1505	0.23601	54.1429	-3.50298	67.11	-0.20298
54.1679	0.23626	54.1594	-3.50269	67.14	-0.20388
54.1841	0.23655	54.1756	-3.50251	67.17	-0.20478
54.2004	0.23682	54.1922	-3.50232	67.21	-0.20538
54.2176	0.23708	54.209	-3.50205	67.24	-0.20628
54.2347	0.23733	54.2258	-3.50126	67.27	-0.20718
54.2503	0.23757	54.2422	-3.50003	67.31	-0.20778
54.2684	0.23782	54.2582	-3.49871	67.34	-0.20868
54.2839	0.23809	54.2753	-3.49715	67.37	-0.20958
54.3008	0.23835	54.2924	-3.49542	67.41	-0.21048
54.3172	0.23874	54.3087	-3.49416	67.44	-0.21168
54.3335	0.23938	54.3256	-3.49329	67.47	-0.21258
54.3503	0.24009	54.3419	-3.49271	67.51	-0.21348
54.368	0.24071	54.3595	-3.49231	67.54	-0.21438
54.3839	0.24106	54.3753	-3.492	67.57	-0.21528
54.4005	0.24131	54.3923	-3.49164	67.61	-0.21618
54.4179	0.24151	54.4094	-3.49138	67.64	-0.21708
54.4333	0.24171	54.4259	-3.49115	67.67	-0.21798
54.4505	0.2419	54.4431	-3.49089	67.71	-0.21888
54.4675	0.24211	54.4586	-3.49053	67.74	-0.21978
54.4826	0.24235	54.4757	-3.49015	67.77	-0.22068
54.4996	0.24262	54.4922	-3.48986	67.81	-0.22128
54.5165	0.24296	54.5094	-3.48965	67.84	-0.22218
54.5332	0.24323	54.5262	-3.48941	67.87	-0.22308
54.5507	0.24347	54.542	-3.48916	67.91	-0.22398
54.5671	0.24371	54.5589	-3.48894	67.94	-0.22458
54.583	0.24395	54.5755	-3.48874	67.97	-0.22548
54.5998	0.24419	54.5915	-3.48856	68.01	-0.22638
54.6169	0.24444	54.6077	-3.4883	68.04	-0.22728
54.6337	0.24467	54.6255	-3.48781	68.07	-0.22818
54.6508	0.24491	54.6421	-3.48709	68.11	-0.22908
54.6659	0.24516	54.6586	-3.48612	68.14	-0.22968
54.6835	0.24544	54.6746	-3.48506	68.17	-0.23058
54.6999	0.24598	54.6925	-3.48384	68.21	-0.23148
54.7167	0.24681	54.7092	-3.4825	68.24	-0.23238
54.7333	0.24751	54.7259	-3.48115	68.27	-0.23328
54.7499	0.24804	54.742	-3.48007	68.31	-0.23418
54.7666	0.24855	54.7583	-3.47934	68.34	-0.23508
54.7839	0.24881	54.7753	-3.47877	68.37	-0.23598
54.8007	0.2491	54.7919	-3.47821	68.4	-0.23658
54.816	0.24934	54.8084	-3.47782	68.44	-0.23748
54.8332	0.24955	54.8255	-3.47738	68.47	-0.23808
54.8498	0.24976	54.8416	-3.47697	68.51	-0.23898
54.866	0.24999	54.8587	-3.47673	68.54	-0.24018
54.8834	0.25022	54.8745	-3.47649	68.57	-0.24108
54.899	0.25047	54.892	-3.47619	68.61	-0.24198
54.9171	0.25074	54.9083	-3.47595	68.64	-0.24288
54.9332	0.25098	54.9246	-3.47573	68.67	-0.24408
54.9499	0.25121	54.9417	-3.4755	68.71	-0.24498
54.9659	0.25143	54.9581	-3.47527	68.74	-0.24588
54.9823	0.25163	54.975	-3.47497	68.77	-0.24678
54.9999	0.25183	54.9917	-3.47473	68.8	-0.24768
55.0159	0.25204	55.0083	-3.47453	68.84	-0.24858
55.0329	0.25226	55.0249	-3.47432	68.87	-0.24948
55.0492	0.25248	55.0417	-3.47398	68.9	-0.25038
55.0665	0.25283	55.0589	-3.47354	68.94	-0.25128
55.0823	0.2534	55.0737	-3.47286	68.97	-0.25218
55.0998	0.25408	55.0913	-3.47215	69	-0.25308
55.1165	0.25466	55.108	-3.47104	69.04	-0.25368
55.1329	0.25514	55.1243	-3.46915	69.07	-0.25458
55.1485	0.25559	55.1418	-3.46683	69.1	-0.25548
55.1661	0.25588	55.1582	-3.46426	69.14	-0.25638
55.1828	0.25612	55.1742	-3.46238	69.17	-0.25728
55.1988	0.25637	55.1908	-3.46169	69.2	-0.25848
55.2161	0.2566	55.2082	-3.46132	69.24	-0.25938
55.233	0.25682	55.2249	-3.46095	69.27	-0.26028
55.2498	0.25706	55.2414	-3.46076	69.3	-0.26118
55.266	0.2573	55.258	-3.46048	69.34	-0.26208
55.2832	0.25756	55.2737	-3.46029	69.37	-0.26298
55.2987	0.25782	55.292	-3.45989	69.4	-0.26418
55.3159	0.25806	55.3073	-3.4595	69.44	-0.26508
55.3325	0.2583	55.3243	-3.45919	69.47	-0.26598
55.349	0.25854	55.3409	-3.45893	69.5	-0.26688
55.3666	0.25875	55.3575	-3.45873	69.54	-0.26778
55.3821	0.25898	55.3743	-3.45853	69.57	-0.26868
55.3991	0.25925	55.3907	-3.45834	69.6	-0.26958
55.416	0.25956	55.4074	-3.45815	69.64	-0.27048
55.432	0.25996	55.4244	-3.45796	69.67	-0.27138
55.4489	0.2604	55.4408	-3.45776	69.7	-0.27258
55.4649	0.26091	55.4579	-3.4574	69.74	-0.27348
55.4823	0.26145	55.474	-3.45694	69.77	-0.27438
55.499	0.26223	55.4908	-3.45623	69.8	-0.27528
55.5168	0.26272	55.5076	-3.45512	69.84	-0.27618
55.5321	0.26316	55.5235	-3.45375	69.87	-0.27708
55.5488	0.26363	55.5406	-3.45225	69.9	-0.27798
55.5656	0.264	55.5567	-3.45088	69.94	-0.27918
55.5828	0.26426	55.5729	-3.45001	69.97	-0.28008
55.5994	0.26453	55.5904	-3.44955	70	-0.28098
55.6156	0.26483	55.6068	-3.44927	70.04	-0.28188
55.6325	0.26509	55.623	-3.44905	70.07	-0.28248
55.6487	0.26532	55.6399	-3.44883	70.1	-0.28338
55.6656	0.26557	55.6567	-3.44859	70.14	-0.28428
55.6818	0.26581	55.6735	-3.44819	70.17	-0.28518
55.6976	0.26601	55.6902	-3.44768	70.2	-0.28608
55.7148	0.26621	55.7073	-3.44708	70.24	-0.28728
55.7314	0.2664	55.7239	-3.44669	70.27	-0.28818
55.7481	0.26659	55.7407	-3.44647	70.3	-0.28908
55.7647	0.2668	55.7574	-3.44628	70.34	-0.28998
55.7811	0.26701	55.773	-3.4461	70.37	-0.29118
55.7979	0.26725	55.7903	-3.4459	70.4	-0.29208
55.8149	0.26752	55.8068	-3.44572	70.44	-0.29328
55.8316	0.26794	55.8234	-3.44545	70.47	-0.29418
55.8484	0.26869	55.84	-3.44527	70.5	-0.29508
55.8642	0.26962	55.8571	-3.44509	70.54	-0.29628
55.8816	0.27077	55.8731	-3.44489	70.57	-0.29718
55.8987	0.27151	55.8908	-3.44449	70.6	-0.29838
55.9158	0.27185	55.9067	-3.44388	70.64	-0.29958
55.9319	0.27208	55.923	-3.44299	70.67	-0.30048
55.9489	0.27229	55.9398	-3.44212	70.7	-0.30168
55.9654	0.2725	55.9572	-3.44119	70.74	-0.30288
55.9813	0.2727	55.9739	-3.44019	70.77	-0.30438
55.9982	0.27289	55.9899	-3.43926	70.8	-0.30558
56.0149	0.27308	56.0072	-3.43864	70.84	-0.30678
56.0314	0.27327	56.0227	-3.43818	70.87	-0.30768
56.0486	0.27348	56.04	-3.43792	70.9	-0.30858
56.0654	0.2737	56.0565	-3.4377	70.93	-0.30978
56.0818	0.27393	56.0726	-3.43736	70.97	-0.31068
56.0981	0.27415	56.0899	-3.43694	71	-0.31158
56.1135	0.27437	56.1063	-3.43655	71.03	-0.31248
56.1319	0.27458	56.1228	-3.4362	71.07	-0.31338
56.1478	0.2748	56.1393	-3.43579	71.1	-0.31428
56.164	0.27503	56.1563	-3.43533	71.14	-0.31518
56.1808	0.27528	56.1735	-3.43489	71.17	-0.31608
56.1985	0.27553	56.1894	-3.43463	71.2	-0.31698
56.2151	0.27582	56.2063	-3.43425	71.23	-0.31758
56.2313	0.27629	56.2228	-3.434	71.27	-0.31848
56.2477	0.27683	56.239	-3.4338	71.3	-0.31938
56.264	0.27756	56.2558	-3.43359	71.33	-0.32058
56.2808	0.27814	56.2724	-3.43335	71.37	-0.32148
56.2983	0.27842	56.2891	-3.43314	71.4	-0.32238
56.314	0.27867	56.3062	-3.43286	71.43	-0.32358
56.3307	0.27893	56.322	-3.43229	71.47	-0.32448
56.3488	0.27914	56.3398	-3.43117	71.5	-0.32538
56.3639	0.27933	56.3555	-3.42972	71.53	-0.32628
56.3806	0.27952	56.3721	-3.4282	71.57	-0.32718
56.3981	0.27972	56.3887	-3.42628	71.6	-0.32808
56.4138	0.27995	56.4058	-3.42468	71.63	-0.32898
56.4308	0.28018	56.423	-3.42362	71.67	-0.32988
56.448	0.28043	56.4399	-3.423	71.7	-0.33078
56.4639	0.28067	56.4566	-3.42251	71.73	-0.33168
56.4804	0.28089	56.473	-3.42205	71.77	-0.33258
56.4985	0.28111	56.4896	-3.42162	71.8	-0.33348
56.5145	0.28132	56.5059	-3.42134	71.83	-0.33438
56.5307	0.28154	56.5228	-3.42109	71.87	-0.33528
56.5477	0.28176	56.5396	-3.42069	71.9	-0.33618
56.564	0.28203	56.5554	-3.42039	71.93	-0.33708
56.5805	0.28239	56.5728	-3.42002	71.97	-0.33828
56.5966	0.28291	56.5893	-3.41978	72	-0.33918
56.6135	0.28358	56.6053	-3.41958	72.03	-0.34038
56.6309	0.2842	56.6222	-3.41926	72.07	-0.34128
56.6476	0.28474	56.6384	-3.41903	72.1	-0.34218
56.6639	0.28512	56.6557	-3.41883	72.13	-0.34278
56.6806	0.28536	56.6724	-3.41868	72.17	-0.34368
56.6975	0.2856	56.6891	-3.41854	72.2	-0.34458
56.7141	0.28584	56.7055	-3.41838	72.23	-0.34548
56.7299	0.28606	56.7219	-3.41812	72.27	-0.34638
56.7471	0.28627	56.7391	-3.4175	72.3	-0.34728
56.7641	0.28646	56.7555	-3.41645	72.33	-0.34848
56.7805	0.28665	56.7721	-3.41528	72.37	-0.34938
56.797	0.28686	56.789	-3.41386	72.4	-0.35058
56.8147	0.28708	56.806	-3.4125	72.43	-0.35148
56.8307	0.28739	56.822	-3.41121	72.47	-0.35238
56.8471	0.28774	56.8389	-3.41014	72.5	-0.35328
56.8643	0.28805	56.8556	-3.40918	72.53	-0.35418
56.8801	0.28831	56.8728	-3.40854	72.57	-0.35538
56.8975	0.28853	56.889	-3.40823	72.6	-0.35628
56.9134	0.28874	56.9053	-3.40792	72.63	-0.35718
56.9305	0.28893	56.9219	-3.40756	72.67	-0.35808
56.9472	0.28914	56.938	-3.40737	72.7	-0.35898
56.9631	0.28938	56.9544	-3.40704	72.73	-0.36018
56.9801	0.2897	56.972	-3.4067	72.77	-0.36108
56.9969	0.29028	56.9888	-3.40626	72.8	-0.36198
57.0122	0.29131	57.0054	-3.40582	72.83	-0.36318
57.03	0.29224	57.0216	-3.40557	72.87	-0.36408
57.0459	0.29305	57.039	-3.40537	72.9	-0.36498
57.0631	0.29366	57.0545	-3.40519	72.93	-0.36588
57.0799	0.29398	57.0721	-3.40501	72.97	-0.36678
57.0969	0.29422	57.0884	-3.4048	73	-0.36768
57.1124	0.29444	57.1056	-3.4045	73.03	-0.36858
57.129	0.29464	57.1214	-3.40412	73.06	-0.36948
57.1462	0.29482	57.1386	-3.40374	73.1	-0.37068
57.1633	0.29501	57.155	-3.40334	73.13	-0.37158
57.1796	0.2952	57.1714	-3.40253	73.16	-0.37278
57.1964	0.2954	57.188	-3.40073	73.2	-0.37368
57.214	0.29562	57.2043	-3.39757	73.23	-0.37458
57.23	0.29585	57.2215	-3.3936	73.27	-0.37548
57.2464	0.29608	57.2382	-3.39037	73.3	-0.37638
57.2635	0.2963	57.254	-3.38855	73.33	-0.37728
57.2798	0.29652	57.2713	-3.38748	73.36	-0.37848
57.296	0.29673	57.2872	-3.38704	73.4	-0.37968
57.3134	0.29694	57.3043	-3.38656	73.43	-0.38058
57.3291	0.29716	57.3214	-3.38618	73.46	-0.38148
57.3466	0.29738	57.3374	-3.386	73.5	-0.38238
57.3628	0.29759	57.3544	-3.38589	73.53	-0.38328
57.3794	0.29782	57.3713	-3.38576	73.56	-0.38418
57.3963	0.29806	57.3882	-3.38557	73.6	-0.38538
57.4127	0.29837	57.4042	-3.38517	73.63	-0.38628
57.4292	0.29893	57.4215	-3.38475	73.66	-0.38748
57.4458	0.29974	57.4383	-3.3845	73.7	-0.38838
57.4632	0.30029	57.4547	-3.38437	73.73	-0.38958
57.4796	0.30071	57.4713	-3.38422	73.76	-0.39048
57.4961	0.30098	57.4882	-3.38401	73.8	-0.39168
57.513	0.30122	57.5045	-3.38389	73.83	-0.39258
57.5287	0.30146	57.5219	-3.38378	73.86	-0.39348
57.5458	0.30167	57.5368	-3.38366	73.9	-0.39468
57.5624	0.30187	57.5545	-3.38352	73.93	-0.39588
57.5792	0.30207	57.5709	-3.38327	73.96	-0.39708
57.5949	0.30229	57.5881	-3.38278	74	-0.39798
57.6117	0.30252	57.6045	-3.38213	74.03	-0.39918
57.6284	0.30275	57.6212	-3.38134	74.06	-0.40008
57.6454	0.30299	57.6376	-3.38058	74.1	-0.40098
57.6622	0.30322	57.6539	-3.37995	74.13	-0.40218
57.6793	0.30344	57.6706	-3.37945	74.16	-0.40308
57.6949	0.30367	57.687	-3.37902	74.2	-0.40428
57.7128	0.3039	57.7037	-3.3787	74.23	-0.40518
57.7284	0.30414	57.7213	-3.37841	74.26	-0.40608
57.7453	0.30439	57.7366	-3.37805	74.3	-0.40698
57.7617	0.30471	57.7547	-3.37768	74.33	-0.40818
57.7794	0.30505	57.7709	-3.37741	74.36	-0.40908
57.7952	0.30553	57.7868	-3.37722	74.4	-0.40998
57.8118	0.30612	57.803	-3.37706	74.43	-0.41088
57.8284	0.30683	57.8197	-3.37688	74.46	-0.41178
57.846	0.30745	57.8369	-3.37665	74.5	-0.41268
57.8627	0.30772	57.8542	-3.37645	74.53	-0.41388
57.8791	0.30805	57.8701	-3.37626	74.56	-0.41478
57.8952	0.30829	57.8864	-3.37608	74.6	-0.41568
57.9123	0.30849	57.9031	-3.37594	74.63	-0.41688
57.9286	0.30871	57.92	-3.37578	74.66	-0.41778
57.9459	0.30891	57.937	-3.37562	74.7	-0.41868
57.9616	0.30911	57.9532	-3.37539	74.73	-0.41958
57.9792	0.30933	57.9693	-3.37475	74.76	-0.42078
57.9952	0.30954	57.9863	-3.37358	74.8	-0.42168
58.012	0.30978	58.0037	-3.37194	74.83	-0.42258
58.0279	0.31002	58.0203	-3.37024	74.86	-0.42378
58.045	0.31026	58.0373	-3.36919	74.9	-0.42498
58.0615	0.31051	58.0527	-3.36844	74.93	-0.42588
58.0784	0.31074	58.0699	-3.36786	74.96	-0.42708
58.0944	0.31096	58.087	-3.36734	75	-0.42828
58.1121	0.31117	58.1034	-3.36691	75.03	-0.42918
58.1289	0.31135	58.1192	-3.36664	75.06	-0.43008
58.1448	0.31155	58.1365	-3.36644	75.1	-0.43128
58.1616	0.31177	58.1533	-3.36624	75.13	-0.43218
58.1784	0.31211	58.1706	-3.36606	75.16	-0.43338
58.1954	0.31273	58.1869	-3.3658	75.19	-0.43458
58.2116	0.31332	58.2031	-3.36551	75.23	-0.43578
58.2289	0.31411	58.2204	-3.36525	75.26	-0.43668
58.2441	0.3149	58.2366	-3.36502	75.29	-0.43758
58.2621	0.31535	58.2537	-3.36477	75.33	-0.43878
58.2773	0.31568	58.2696	-3.36452	75.36	-0.43998
58.2942	0.31589	58.2868	-3.36437	75.39	-0.44118
58.3111	0.31608	58.3034	-3.36424	75.43	-0.44238
58.3283	0.31627	58.3204	-3.36412	75.46	-0.44358
58.3442	0.31645	58.3363	-3.36398	75.49	-0.44478
58.362	0.31664	58.3518	-3.36382	75.53	-0.44568
58.3781	0.31686	58.3699	-3.36353	75.56	-0.44658
58.3947	0.31709	58.3866	-3.3629	75.59	-0.44778
58.4109	0.31732	58.4035	-3.36197	75.63	-0.44868
58.428	0.31754	58.4193	-3.36083	75.66	-0.44958
58.4441	0.31775	58.4361	-3.35926	75.69	-0.45048
58.4606	0.31796	58.4526	-3.35743	75.73	-0.45168
58.4781	0.31817	58.4698	-3.35552	75.76	-0.45288
58.4948	0.31839	58.4855	-3.35424	75.79	-0.45378
58.5111	0.31862	58.5026	-3.35366	75.83	-0.45498
58.5278	0.31886	58.5193	-3.35344	75.86	-0.45588
58.5443	0.31911	58.536	-3.35308	75.89	-0.45708
58.5609	0.31946	58.553	-3.3529	75.93	-0.45828
58.5768	0.31998	58.5698	-3.3527	75.96	-0.45948
58.5937	0.32053	58.5861	-3.35248	75.99	-0.46068
58.6111	0.32116	58.6023	-3.35231	76.03	-0.46188
58.627	0.32159	58.6202	-3.35214	76.06	-0.46308
58.6436	0.32186	58.6359	-3.35198	76.09	-0.46428
58.6609	0.3221	58.652	-3.35181	76.13	-0.46548
58.6775	0.32234	58.6693	-3.35164	76.16	-0.46668
58.6938	0.32257	58.6851	-3.35147	76.19	-0.46788
58.7116	0.32277	58.7035	-3.35127	76.23	-0.46908
58.7273	0.32296	58.7188	-3.35111	76.26	-0.47058
58.7444	0.32315	58.7361	-3.35095	76.29	-0.47178
58.7605	0.32335	58.7529	-3.35079	76.33	-0.47298
58.7769	0.32358	58.7696	-3.35063	76.36	-0.47388
58.7938	0.32381	58.7861	-3.35038	76.39	-0.47508
58.8109	0.32404	58.8017	-3.34964	76.43	-0.47628
58.8268	0.32425	58.8192	-3.34838	76.46	-0.47718
58.8433	0.32446	58.8352	-3.34657	76.49	-0.47838
58.8606	0.32468	58.8522	-3.34465	76.53	-0.47958
58.8772	0.32491	58.8683	-3.34333	76.56	-0.48078
58.8939	0.32514	58.8853	-3.34229	76.59	-0.48168
58.9099	0.3254	58.9022	-3.34153	76.63	-0.48288
58.9264	0.32578	58.9195	-3.34109	76.66	-0.48378
58.9438	0.32628	58.9357	-3.34087	76.69	-0.48468
58.9605	0.32683	58.9516	-3.34063	76.73	-0.48558
58.9771	0.32736	58.9684	-3.34026	76.76	-0.48678
58.9926	0.32793	58.9852	-3.34005	76.79	-0.48768
59.0107	0.32856	59.002	-3.33981	76.83	-0.48888
59.0259	0.32911	59.0185	-3.3395	76.86	-0.48978
59.0432	0.32937	59.0353	-3.33912	76.89	-0.49068
59.0594	0.32958	59.0519	-3.33872	76.93	-0.49158
59.0764	0.32977	59.0687	-3.33841	76.96	-0.49248
59.0936	0.32996	59.0856	-3.33819	76.99	-0.49368
59.1094	0.33016	59.1017	-3.33795	77.03	-0.49458
59.1267	0.33037	59.1184	-3.33771	77.06	-0.49578
59.1426	0.3306	59.1352	-3.33753	77.09	-0.49698
59.1598	0.33083	59.1513	-3.33739	77.12	-0.49788
59.1771	0.33105	59.1676	-3.33725	77.16	-0.49878
59.1938	0.33127	59.1848	-3.33708	77.19	-0.49998
59.2097	0.33148	59.2019	-3.33679	77.22	-0.50088
59.2265	0.33167	59.2184	-3.33615	77.26	-0.50208
59.2427	0.33186	59.2351	-3.33498	77.29	-0.50328
59.2602	0.33207	59.2521	-3.33351	77.32	-0.50448
59.2762	0.33228	59.2691	-3.33211	77.36	-0.50538
59.2938	0.33257	59.2858	-3.33124	77.39	-0.50688
59.3101	0.33296	59.3013	-3.33048	77.42	-0.50778
59.3263	0.33349	59.3184	-3.32971	77.46	-0.50898
59.3432	0.33408	59.3347	-3.32896	77.49	-0.51018
59.3603	0.33465	59.3521	-3.32849	77.52	-0.51138
59.3762	0.33516	59.3683	-3.32818	77.56	-0.51258
59.393	0.33555	59.3842	-3.32792	77.59	-0.51378
59.4096	0.3358	59.4013	-3.32767	77.62	-0.51468
59.4259	0.33604	59.4181	-3.32728	77.66	-0.51588
59.443	0.33624	59.435	-3.32688	77.69	-0.51678
59.4596	0.33644	59.452	-3.3265	77.72	-0.51798
59.4761	0.33663	59.4686	-3.32606	77.76	-0.51888
59.4924	0.33682	59.4847	-3.32575	77.79	-0.52008
59.5089	0.33705	59.5019	-3.32553	77.82	-0.52098
59.526	0.33726	59.518	-3.3252	77.86	-0.52218
59.5427	0.33746	59.5345	-3.32502	77.89	-0.52308
59.5594	0.33767	59.5509	-3.3249	77.92	-0.52428
59.5753	0.33788	59.5681	-3.32477	77.96	-0.52548
59.5921	0.33809	59.5848	-3.32464	77.99	-0.52668
59.6086	0.33832	59.6004	-3.32448	78.02	-0.52788
59.6251	0.33853	59.6179	-3.32431	78.06	-0.52908
59.6422	0.33876	59.6345	-3.32416	78.09	-0.53028
59.6591	0.33906	59.6509	-3.32404	78.12	-0.53148
59.6752	0.33952	59.6675	-3.32395	78.16	-0.53268
59.6927	0.34019	59.6838	-3.32381	78.19	-0.53388
59.7086	0.34097	59.7003	-3.32339	78.22	-0.53508
59.7259	0.34169	59.7181	-3.3222	78.26	-0.53628
59.742	0.34235	59.7339	-3.32028	78.29	-0.53748
59.7587	0.34279	59.7498	-3.31808	78.32	-0.53868
59.7754	0.34306	59.7679	-3.31611	78.36	-0.53958
59.7923	0.3433	59.7842	-3.31457	78.39	-0.54078
59.8093	0.3435	59.8012	-3.3135	78.42	-0.54168
59.8256	0.3437	59.8178	-3.31283	78.46	-0.54288
59.8421	0.34391	59.8346	-3.3124	78.49	-0.54408
59.8588	0.34414	59.8511	-3.31216	78.52	-0.54528
59.8758	0.34438	59.8674	-3.31193	78.56	-0.54618
59.8918	0.3446	59.8841	-3.31162	78.59	-0.54708
59.9084	0.34481	59.901	-3.31127	78.62	-0.54828
59.9261	0.34499	59.9177	-3.31094	78.65	-0.54948
59.9429	0.34518	59.9342	-3.31069	78.69	-0.55068
59.9591	0.34536	59.9508	-3.31042	78.72	-0.55188
59.9753	0.34556	59.9676	-3.31019	78.76	-0.55308
59.9926	0.34576	59.9839	-3.31004	78.79	-0.55428
60.0087	0.34598	60.0004	-3.3099	78.82	-0.55518
60.0252	0.34631	60.0179	-3.30977	78.85	-0.55638
60.0416	0.34676	60.0338	-3.30964	78.89	-0.55728
60.058	0.34722	60.0508	-3.3095	78.92	-0.55848
60.0757	0.34764	60.0676	-3.30937	78.95	-0.55938
60.0916	0.34809	60.0837	-3.30921	78.99	-0.56058
60.1088	0.34856	60.1005	-3.30895	79.02	-0.56148
60.1259	0.34891	60.1174	-3.30809	79.05	-0.56268
60.1417	0.34914	60.133	-3.30675	79.09	-0.56388
60.1584	0.34935	60.15	-3.30479	79.12	-0.56478
60.1739	0.34953	60.1663	-3.303	79.15	-0.56598
60.1915	0.3497	60.1838	-3.30172	79.19	-0.56718
60.2091	0.34987	60.2007	-3.30054	79.22	-0.56838
60.2245	0.35006	60.2167	-3.29941	79.25	-0.56958
60.2418	0.35026	60.233	-3.29829	79.29	-0.57078
60.2586	0.35048	60.2501	-3.29712	79.32	-0.57198
60.2745	0.35071	60.2664	-3.29635	79.35	-0.57288
60.2917	0.35093	60.2832	-3.29602	79.39	-0.57408
60.3084	0.35115	60.2997	-3.29584	79.42	-0.57528
60.3246	0.35136	60.3175	-3.2957	79.45	-0.57618
60.3413	0.35157	60.3328	-3.29549	79.49	-0.57708
60.3585	0.35179	60.3508	-3.29527	79.52	-0.57828
60.3754	0.352	60.3673	-3.29507	79.55	-0.57948
60.3917	0.35222	60.3829	-3.29491	79.59	-0.58068
60.4082	0.35245	60.3997	-3.29476	79.62	-0.58188
60.4245	0.35289	60.4167	-3.29452	79.65	-0.58308
60.4416	0.35357	60.4331	-3.29432	79.69	-0.58428
60.4584	0.35402	60.4494	-3.29411	79.72	-0.58548
60.4742	0.35429	60.4674	-3.29397	79.75	-0.58668
60.4916	0.35455	60.4828	-3.29383	79.79	-0.58788
60.5074	0.3548	60.5001	-3.29369	79.82	-0.58908
60.525	0.35505	60.5169	-3.29354	79.85	-0.59028
60.5408	0.35529	60.5324	-3.29339	79.89	-0.59148
60.5572	0.35551	60.5493	-3.29321	79.92	-0.59268
60.5744	0.35572	60.5659	-3.29266	79.95	-0.59388
60.5915	0.35593	60.5823	-3.29136	79.99	-0.59508
60.6077	0.35616	60.5994	-3.28968	80.02	-0.59628
60.6244	0.35639	60.6163	-3.28828	80.05	-0.59748
60.6413	0.35662	60.6326	-3.28696	80.09	-0.59838
60.6559	0.35684	60.6493	-3.28597	80.12	-0.59958
60.6743	0.35705	60.6664	-3.28501	80.15	-0.60078
60.6902	0.35726	60.6824	-3.28419	80.19	-0.60198
60.7077	0.35749	60.699	-3.28382	80.22	-0.60318
60.7243	0.35772	60.7153	-3.28359	80.25	-0.60438
60.7415	0.35793	60.7321	-3.28339	80.28	-0.60558
60.7575	0.35811	60.7484	-3.28316	80.32	-0.60648
60.7742	0.3583	60.7661	-3.28284	80.35	-0.60768
60.7903	0.35856	60.7821	-3.28251	80.38	-0.60888
60.8079	0.35896	60.7988	-3.2822	80.42	-0.60978
60.8245	0.35957	60.8147	-3.28196	80.45	-0.61098
60.8407	0.35995	60.8326	-3.28179	80.49	-0.61248
60.8574	0.36023	60.8486	-3.28158	80.52	-0.61368
60.8735	0.36048	60.8657	-3.28132	80.55	-0.61488
60.8903	0.36073	60.8827	-3.28112	80.59	-0.61608
60.9074	0.36097	60.8987	-3.28097	80.62	-0.61728
60.9244	0.36119	60.9157	-3.28081	80.65	-0.61848
60.9403	0.36139	60.9323	-3.28064	80.68	-0.61968
60.957	0.36158	60.9487	-3.28045	80.72	-0.62088
60.9733	0.36179	60.9654	-3.28003	80.75	-0.62208
60.9912	0.36201	60.982	-3.27945	80.78	-0.62328
61.0072	0.36224	60.9988	-3.27866	80.82	-0.62448
61.024	0.36248	61.0151	-3.27789	80.85	-0.62568
61.0398	0.36273	61.0323	-3.27693	80.88	-0.62688
61.0571	0.36297	61.0486	-3.27592	80.92	-0.62808
61.0742	0.36319	61.0653	-3.27483	80.95	-0.62928
61.0904	0.3634	61.0823	-3.27383	80.98	-0.63048
61.1078	0.36359	61.0977	-3.27303	81.02	-0.63168
61.1242	0.36379	61.1153	-3.27247	81.05	-0.63318
61.1408	0.36399	61.1322	-3.27196	81.08	-0.63438
61.1572	0.3642	61.1478	-3.27169	81.12	-0.63558
61.1736	0.36445	61.1652	-3.27148	81.15	-0.63678
61.1905	0.36477	61.1817	-3.27126	81.18	-0.63828
61.2068	0.36546	61.1987	-3.27099	81.22	-0.63948
61.2235	0.36642	61.2155	-3.27062	81.25	-0.64068
61.2399	0.36773	61.2315	-3.27011	81.28	-0.64188
61.2568	0.36881	61.2491	-3.26973	81.32	-0.64338
61.2739	0.36943	61.2648	-3.26945	81.35	-0.64458
61.2903	0.36971	61.2821	-3.2692	81.38	-0.64578
61.3071	0.36998	61.2982	-3.26899	81.42	-0.64698
61.3232	0.37024	61.3146	-3.26885	81.45	-0.64818
61.3403	0.37042	61.3313	-3.26873	81.48	-0.64938
61.3561	0.3706	61.3485	-3.26862	81.52	-0.65058
61.3729	0.37077	61.3645	-3.2685	81.55	-0.65178
61.3904	0.37096	61.3819	-3.26838	81.58	-0.65298
61.4067	0.37115	61.3977	-3.26825	81.62	-0.65418
61.424	0.37136	61.4142	-3.26808	81.65	-0.65538
61.4398	0.37156	61.4308	-3.26775	81.68	-0.65688
61.4567	0.37178	61.4477	-3.26717	81.72	-0.65808
61.473	0.37199	61.4646	-3.26628	81.75	-0.65928
61.4902	0.37221	61.4811	-3.26487	81.78	-0.66078
61.5067	0.37243	61.4979	-3.26337	81.82	-0.66198
61.523	0.37264	61.5146	-3.2617	81.85	-0.66318
61.5392	0.37284	61.5309	-3.26038	81.88	-0.66438
61.5556	0.37304	61.5478	-3.25935	81.92	-0.66558
61.5725	0.37323	61.5645	-3.25863	81.95	-0.66648
61.589	0.37346	61.5816	-3.2583	81.98	-0.66768
61.6063	0.37379	61.5983	-3.25807	82.02	-0.66888
61.6229	0.37409	61.6145	-3.25778	82.05	-0.67008
61.6402	0.37454	61.6308	-3.25763	82.08	-0.67098
61.6555	0.37499	61.6481	-3.25746	82.12	-0.67248
61.6723	0.3753	61.6643	-3.25727	82.15	-0.67368
61.6898	0.37558	61.6814	-3.25708	82.18	-0.67488
61.7058	0.37583	61.6977	-3.25686	82.21	-0.67608
61.7234	0.37606	61.7143	-3.25669	82.25	-0.67728
61.7395	0.37628	61.7302	-3.25653	82.28	-0.67848
61.7561	0.37649	61.7472	-3.25639	82.31	-0.67968
61.7724	0.37669	61.7637	-3.25624	82.35	-0.68118
61.7886	0.37691	61.7804	-3.25608	82.38	-0.68208
61.806	0.37713	61.7971	-3.25591	82.41	-0.68358
61.8228	0.37737	61.8139	-3.25569	82.45	-0.68478
61.8389	0.37761	61.8301	-3.25524	82.48	-0.68628
61.8562	0.37785	61.8464	-3.25437	82.51	-0.68778
61.8732	0.37808	61.8632	-3.25306	82.55	-0.68898
61.8884	0.3783	61.8809	-3.25159	82.58	-0.69048
61.9063	0.3785	61.8968	-3.25056	82.61	-0.69198
61.9227	0.3787	61.9133	-3.24938	82.65	-0.69318
61.9392	0.37889	61.9302	-3.2481	82.68	-0.69468
61.9562	0.37907	61.9469	-3.24715	82.71	-0.69588
61.9729	0.37927	61.9637	-3.24669	82.75	-0.69708
61.9891	0.37958	61.9809	-3.24647	82.78	-0.69828
62.0051	0.38021	61.9965	-3.2463	82.81	-0.69918
62.0226	0.38065	62.0137	-3.24609	82.85	-0.70038
62.0391	0.38118	62.0302	-3.24581	82.88	-0.70188
62.0558	0.38152	62.0468	-3.24554	82.91	-0.70308
62.0725	0.38177	62.063	-3.24533	82.95	-0.70428
62.0883	0.38202	62.0803	-3.24509	82.98	-0.70548
62.1046	0.38228	62.0962	-3.24484	83.01	-0.70668
62.1216	0.38252	62.1138	-3.24457	83.05	-0.70818
62.1393	0.38277	62.1293	-3.24437	83.08	-0.70908
62.1554	0.38298	62.1463	-3.24419	83.11	-0.71028
62.1727	0.38319	62.163	-3.244	83.15	-0.71148
62.1877	0.38341	62.1795	-3.2438	83.18	-0.71298
62.2057	0.38362	62.1962	-3.24365	83.21	-0.71418
62.2218	0.38384	62.2134	-3.24352	83.25	-0.71508
62.2389	0.38408	62.2292	-3.24338	83.28	-0.71628
62.2552	0.38432	62.2467	-3.24321	83.31	-0.71748
62.2711	0.38456	62.2633	-3.24303	83.35	-0.71868
62.289	0.38478	62.2804	-3.24275	83.38	-0.71988
62.306	0.38499	62.2958	-3.24236	83.41	-0.72138
62.322	0.38517	62.3133	-3.24176	83.45	-0.72258
62.3387	0.38535	62.3295	-3.24073	83.48	-0.72408
62.3546	0.38552	62.3463	-3.23948	83.51	-0.72558
62.3727	0.38571	62.3632	-3.2382	83.55	-0.72678
62.3875	0.38593	62.3793	-3.2368	83.58	-0.72828
62.4046	0.38632	62.3962	-3.236	83.61	-0.72978
62.4213	0.38712	62.4129	-3.23553	83.64	-0.73098
62.4386	0.3884	62.4284	-3.23529	83.68	-0.73248
62.4547	0.38937	62.4462	-3.23504	83.71	-0.73368
62.4718	0.39012	62.4622	-3.23479	83.74	-0.73488
62.4883	0.3906	62.4793	-3.23449	83.78	-0.73608
62.5052	0.39086	62.4963	-3.23427	83.81	-0.73728
62.5214	0.39108	62.5123	-3.234	83.84	-0.73848
62.5379	0.39135	62.529	-3.2337	83.88	-0.73968
62.5539	0.39156	62.5461	-3.23339	83.91	-0.74088
62.5713	0.39175	62.5614	-3.23314	83.94	-0.74208
62.5881	0.39194	62.5785	-3.23287	83.98	-0.74328
62.604	0.39215	62.5952	-3.2326	84.01	-0.74448
62.6212	0.39235	62.6121	-3.23227	84.04	-0.74598
62.6377	0.39255	62.6286	-3.23197	84.08	-0.74718
62.6536	0.39273	62.6457	-3.23172	84.11	-0.74868
62.6706	0.3929	62.6628	-3.23141	84.14	-0.74988
62.6879	0.39307	62.6786	-3.23113	84.18	-0.75138
62.7048	0.39324	62.6955	-3.23094	84.21	-0.75258
62.7201	0.39342	62.7119	-3.2307	84.24	-0.75378
62.7369	0.39361	62.7285	-3.23019	84.28	-0.75498
62.7552	0.39383	62.7447	-3.22928	84.31	-0.75648
62.7711	0.39418	62.7621	-3.22823	84.34	-0.75768
62.7874	0.39459	62.7789	-3.227	84.38	-0.75918
62.804	0.39493	62.7955	-3.22604	84.41	-0.76038
62.8208	0.39522	62.8113	-3.22517	84.44	-0.76188
62.8372	0.3955	62.8275	-3.22435	84.48	-0.76308
62.8543	0.3958	62.8454	-3.22376	84.51	-0.76458
62.871	0.39608	62.8614	-3.2234	84.54	-0.76608
62.8877	0.39641	62.878	-3.22313	84.58	-0.76818
62.9034	0.39663	62.8953	-3.22289	84.61	-0.77328
62.9207	0.39684	62.9115	-3.22268	84.64	-0.78048
62.9369	0.39705	62.9279	-3.22239	84.67	-0.78768
62.9545	0.39725	62.9452	-3.22197	84.71	-0.79458
62.9707	0.39747	62.9614	-3.22146	84.74	-0.80028
62.9876	0.39768	62.9784	-3.22104	84.77	-0.80478
63.0035	0.39789	62.9955	-3.22078	84.81	-0.80778
63.0207	0.39811	63.0121	-3.22049	84.84	-0.81048
63.0368	0.39834	63.0281	-3.22023	84.87	-0.81288
63.0535	0.39856	63.0446	-3.22	84.91	-0.81438
63.0697	0.39878	63.0621	-3.21981	84.94	-0.81558
63.0862	0.39898	63.0775	-3.2196	84.97	-0.81678
63.1034	0.39919	63.0947	-3.2194	85.01	-0.81768
63.1201	0.3994	63.1106	-3.21919	85.04	-0.81858
63.137	0.39961	63.1276	-3.21897	85.07	-0.81948
63.1537	0.39983	63.1442	-3.21873	85.11	-0.82038
63.1694	0.40005	63.161	-3.21844	85.14	-0.82128
63.1867	0.40028	63.1772	-3.2178	85.17	-0.82218
63.203	0.40072	63.1941	-3.2165	85.21	-0.82278
63.2186	0.40136	63.2109	-3.21463	85.24	-0.82338
63.237	0.40188	63.2274	-3.21265	85.27	-0.82368
63.2521	0.40226	63.2438	-3.21094	85.31	-0.82428
63.2686	0.4025	63.2609	-3.20977	85.34	-0.82488
63.2865	0.40272	63.2776	-3.20927	85.37	-0.82518
63.302	0.40292	63.2945	-3.20897	85.41	-0.82548
63.3185	0.40311	63.3106	-3.20854	85.44	-0.82608
63.3357	0.40328	63.3274	-3.2083	85.47	-0.82668
63.3522	0.40346	63.3445	-3.208	85.51	-0.82728
63.369	0.40366	63.3609	-3.20782	85.54	-0.82788
63.3856	0.40387	63.3778	-3.20763	85.57	-0.82848
63.4027	0.40409	63.3943	-3.20743	85.61	-0.82908
63.4205	0.40429	63.4105	-3.20723	85.64	-0.82968
63.4365	0.40447	63.4275	-3.20703	85.67	-0.83028
63.4524	0.40464	63.4438	-3.20685	85.71	-0.83088
63.4686	0.40481	63.4609	-3.2067	85.74	-0.83178
63.4853	0.40501	63.4778	-3.20655	85.77	-0.83238
63.5025	0.40521	63.4945	-3.20639	85.81	-0.83328
63.519	0.40541	63.5101	-3.20623	85.84	-0.83418
63.5357	0.40563	63.5276	-3.20607	85.87	-0.83478
63.5527	0.4061	63.5427	-3.20589	85.91	-0.83568
63.5684	0.40708	63.56	-3.2056	85.94	-0.83628
63.5853	0.40827	63.5763	-3.20481	85.97	-0.83718
63.6018	0.40953	63.5941	-3.20342	86.01	-0.83808
63.6189	0.41042	63.6109	-3.20173	86.04	-0.83898
63.6354	0.4113	63.6268	-3.20029	86.07	-0.83988
63.6523	0.41202	63.6435	-3.1991	86.11	-0.84078
63.6685	0.41252	63.6606	-3.19808	86.14	-0.84198
63.6851	0.41284	63.6769	-3.19705	86.17	-0.84288
63.7023	0.41318	63.6932	-3.1963	86.2	-0.84378
63.7189	0.41335	63.7107	-3.19594	86.24	-0.84498
63.7353	0.41352	63.7268	-3.1957	86.27	-0.84618
63.7515	0.41369	63.7438	-3.19535	86.3	-0.84738
63.7688	0.41388	63.76	-3.19507	86.34	-0.84858
63.7854	0.41407	63.777	-3.1948	86.37	-0.84978
63.8022	0.41425	63.7933	-3.19458	86.4	-0.85128
63.8181	0.41443	63.8101	-3.19443	86.44	-0.85248
63.8354	0.41458	63.8263	-3.19426	86.47	-0.85398
63.8516	0.41471	63.8439	-3.19407	86.5	-0.85518
63.8687	0.41484	63.8607	-3.19389	86.54	-0.85668
63.8851	0.41496	63.8766	-3.19373	86.57	-0.85818
63.9023	0.4151	63.8937	-3.19357	86.6	-0.85968
63.9184	0.41528	63.9098	-3.19341	86.64	-0.86088
63.9351	0.4156	63.9269	-3.19324	86.67	-0.86208
63.9518	0.41611	63.9429	-3.19308	86.7	-0.86328
63.9681	0.41662	63.9599	-3.19291	86.74	-0.86448
63.9846	0.41703	63.9757	-3.19264	86.77	-0.86568
64.0009	0.41734	63.993	-3.19192	86.8	-0.86658
64.0186	0.41766	64.0104	-3.19095	86.84	-0.86808
64.0345	0.41791	64.0257	-3.18972	86.87	-0.86928
64.0513	0.4181	64.043	-3.18803	86.9	-0.87048
64.0678	0.41829	64.0597	-3.18598	86.94	-0.87168
64.0843	0.41847	64.0762	-3.18437	86.97	-0.87288
64.1024	0.41867	64.0934	-3.18353	87	-0.87408
64.1179	0.41887	64.1098	-3.18314	87.04	-0.87498
64.135	0.41907	64.1261	-3.18284	87.07	-0.87618
64.1512	0.41929	64.1429	-3.18244	87.1	-0.87738
64.1675	0.4195	64.1597	-3.18224	87.14	-0.87858
64.1852	0.41969	64.176	-3.18207	87.17	-0.88008
64.2009	0.41985	64.193	-3.1819	87.2	-0.88128
64.2186	0.42	64.2096	-3.1815	87.23	-0.88278
64.2343	0.42016	64.2269	-3.18084	87.27	-0.88398
64.2518	0.42033	64.2429	-3.18018	87.3	-0.88548
64.2683	0.42051	64.2595	-3.17984	87.33	-0.88698
64.2849	0.4207	64.2762	-3.17964	87.37	-0.88848
64.3016	0.42088	64.2922	-3.17938	87.4	-0.88998
64.3186	0.42111	64.3103	-3.17921	87.43	-0.89118
64.3346	0.42155	64.3264	-3.17907	87.47	-0.89268
64.3502	0.42209	64.3427	-3.17895	87.5	-0.89418
64.3679	0.42273	64.3591	-3.17882	87.53	-0.89538
64.3839	0.42308	64.3761	-3.17868	87.57	-0.89688
64.4003	0.42329	64.3917	-3.17852	87.6	-0.89838
64.4175	0.42349	64.4089	-3.17821	87.63	-0.89958
64.4339	0.42368	64.4252	-3.17767	87.67	-0.90108
64.4504	0.42385	64.4426	-3.17683	87.7	-0.90228
64.4672	0.42402	64.459	-3.17586	87.73	-0.90348
64.4843	0.42421	64.4761	-3.17444	87.77	-0.90498
64.5005	0.4244	64.4921	-3.17283	87.8	-0.90648
64.5172	0.42457	64.5082	-3.17128	87.84	-0.90798
64.5342	0.42475	64.5262	-3.17023	87.87	-0.90918
64.5502	0.42492	64.5416	-3.16976	87.9	-0.91068
64.5674	0.42511	64.5594	-3.16959	87.93	-0.91218
64.5841	0.42531	64.5752	-3.16929	87.97	-0.91338
64.6014	0.42549	64.593	-3.16914	88	-0.91488
64.6173	0.42566	64.6077	-3.16896	88.03	-0.91608
64.6342	0.42582	64.6256	-3.1688	88.07	-0.91758
64.65	0.42598	64.6418	-3.16863	88.1	-0.91908
64.6666	0.42615	64.6591	-3.16846	88.13	-0.92028
64.6837	0.42633	64.6757	-3.16829	88.17	-0.92178
64.6996	0.42653	64.692	-3.16812	88.2	-0.92328
64.7174	0.42679	64.7087	-3.16795	88.23	-0.92478
64.7342	0.42725	64.7255	-3.16777	88.27	-0.92598
64.7501	0.42781	64.7426	-3.16759	88.3	-0.92718
64.7666	0.42835	64.759	-3.16742	88.33	-0.92898
64.7837	0.42865	64.7754	-3.16727	88.37	-0.93048
64.8008	0.42888	64.7909	-3.16711	88.4	-0.93168
64.8165	0.42906	64.8083	-3.16695	88.43	-0.93288
64.8332	0.42922	64.8251	-3.16679	88.47	-0.93438
64.8502	0.42939	64.8416	-3.16662	88.5	-0.93588
64.8668	0.42958	64.8582	-3.1663	88.53	-0.93738
64.8832	0.42978	64.8756	-3.1653	88.57	-0.93888
64.9001	0.42997	64.8919	-3.16389	88.6	-0.94038
64.9171	0.43016	64.9085	-3.1626	88.63	-0.94278
64.9339	0.43033	64.9254	-3.16159	88.67	-0.94668
64.9499	0.43051	64.9416	-3.16073	88.7	-0.95118
64.9663	0.43069	64.9579	-3.15958	88.73	-0.95538
64.9838	0.43089	64.9742	-3.15843	88.76	-0.95958
64.9992	0.43109	64.9918	-3.15769	88.8	-0.96318
65.0168	0.43129	65.0087	-3.15729	88.83	-0.96618
65.0332	0.43153	65.0247	-3.15694	88.86	-0.96888
65.05	0.43183	65.0408	-3.15662	88.9	-0.97128
65.067	0.43227	65.058	-3.15645	88.93	-0.97338
65.083	0.43288	65.0747	-3.15621	88.96	-0.97488
65.1002	0.43326	65.0904	-3.15599	89	-0.97608
65.1167	0.43366	65.1086	-3.15583	89.03	-0.97758
65.1333	0.4339	65.124	-3.1556	89.06	-0.97878
65.1504	0.43412	65.1415	-3.15547	89.1	-0.97998
65.1663	0.43434	65.1573	-3.15533	89.13	-0.98118
65.1825	0.43451	65.1745	-3.15519	89.16	-0.98208
65.1998	0.43467	65.1913	-3.15506	89.2	-0.98328
65.2161	0.43483	65.2073	-3.15492	89.23	-0.98418
65.2321	0.43499	65.2245	-3.1548	89.26	-0.98478
65.2497	0.43518	65.2409	-3.15467	89.3	-0.98568
65.2664	0.43537	65.2582	-3.15452	89.33	-0.98658
65.2835	0.43557	65.2735	-3.15432	89.36	-0.98748
65.2988	0.43578	65.2898	-3.15392	89.4	-0.98838
65.3164	0.43599	65.3074	-3.15332	89.43	-0.98958
65.3332	0.43618	65.3243	-3.15265	89.46	-0.99048
65.3494	0.43637	65.3411	-3.15187	89.5	-0.99138
65.3658	0.43656	65.3569	-3.15084	89.53	-0.99228
65.3819	0.43678	65.3747	-3.14964	89.56	-0.99318
65.3993	0.4371	65.3909	-3.14855	89.6	-0.99408
65.4154	0.43759	65.4071	-3.14774	89.63	-0.99498
65.433	0.4381	65.4244	-3.14712	89.66	-0.99588
65.4488	0.43859	65.4408	-3.1467	89.7	-0.99678
65.466	0.4391	65.4572	-3.14642	89.73	-0.99768
65.4824	0.4396	65.4739	-3.14619	89.76	-0.99858
65.4989	0.43997	65.4904	-3.14594	89.8	-0.99948
65.5158	0.44023	65.5066	-3.14569	89.83	-1.00068
65.532	0.44046	65.5239	-3.14546	89.86	-1.00188
65.549	0.44066	65.5402	-3.14524	89.9	-1.00308
65.5662	0.44084	65.5572	-3.14503	89.93	-1.00428
65.5823	0.441	65.5736	-3.1448	89.96	-1.00548
65.5982	0.44116	65.5905	-3.1446	90	-1.00668
65.6148	0.44134	65.6068	-3.14441	90.03	-1.00788
65.6326	0.44155	65.6239	-3.14417	90.06	-1.00878
65.6484	0.44174	65.64	-3.14399	90.1	-1.00998
65.6651	0.44194	65.6572	-3.14385	90.13	-1.01088
65.682	0.44214	65.674	-3.14369	90.16	-1.01208
65.6986	0.44233	65.6911	-3.14348	90.2	-1.01328
65.7154	0.44251	65.7058	-3.14314	90.23	-1.01448
65.7318	0.44269	65.723	-3.1426	90.26	-1.01598
65.7483	0.44288	65.7399	-3.14174	90.3	-1.01748
65.765	0.44308	65.7568	-3.14056	90.33	-1.01868
65.7818	0.44331	65.7729	-3.13927	90.36	-1.01988
65.7991	0.44357	65.7899	-3.13812	90.39	-1.02138
65.8151	0.44403	65.807	-3.13734	90.43	-1.02258
65.832	0.44457	65.823	-3.13676	90.46	-1.02378
65.8489	0.44511	65.8399	-3.13641	90.49	-1.02528
65.8647	0.4455	65.8566	-3.13617	90.53	-1.02708
65.8822	0.44575	65.8725	-3.13596	90.56	-1.02858
65.8981	0.44597	65.89	-3.13577	90.59	-1.03008
65.9153	0.44616	65.9065	-3.13555	90.63	-1.03158
65.9312	0.44634	65.9224	-3.13529	90.66	-1.03338
65.9477	0.44651	65.9396	-3.13503	90.69	-1.03488
65.9652	0.44668	65.9567	-3.13475	90.73	-1.03608
65.9819	0.44687	65.9732	-3.13443	90.76	-1.03758
65.9984	0.44705	65.9889	-3.13423	90.79	-1.03908
66.0149	0.44723	66.0063	-3.13401	90.83	-1.04028
66.0318	0.44743	66.0225	-3.13379	90.86	-1.04148
66.0482	0.44766	66.0394	-3.1336	90.89	-1.04268
66.0652	0.44788	66.0564	-3.13344	90.93	-1.04388
66.0817	0.4481	66.0728	-3.13328	90.96	-1.04538
66.0976	0.44831	66.0886	-3.13312	90.99	-1.04688
66.1143	0.4485	66.1064	-3.13294	91.03	-1.04808
66.1309	0.44868	66.1231	-3.13272	91.06	-1.04958
66.1479	0.44886	66.1392	-3.13222	91.09	-1.05078
66.1652	0.44903	66.1556	-3.13107	91.13	-1.05228
66.1811	0.4492	66.1726	-3.12948	91.16	-1.05348
66.1978	0.44939	66.1889	-3.12806	91.19	-1.05468
66.2139	0.4496	66.2064	-3.12678	91.23	-1.05618
66.2308	0.44983	66.2218	-3.12552	91.26	-1.05768
66.2481	0.45005	66.2387	-3.12413	91.29	-1.05918
66.2647	0.45027	66.2566	-3.12285	91.33	-1.06038
66.2799	0.45049	66.2718	-3.12187	91.36	-1.06188
66.2975	0.45074	66.2888	-3.12142	91.39	-1.06338
66.3144	0.45108	66.3059	-3.1212	91.43	-1.06518
66.3311	0.45152	66.3228	-3.1208	91.46	-1.06638
66.3476	0.45176	66.3384	-3.12056	91.49	-1.06758
66.3642	0.45199	66.3557	-3.12037	91.53	-1.06878
66.3813	0.45219	66.3722	-3.12021	91.56	-1.07028
66.3975	0.45238	66.3889	-3.12004	91.59	-1.07148
66.4134	0.45257	66.4053	-3.11985	91.62	-1.07298
66.4322	0.45276	66.4223	-3.11966	91.66	-1.07448
66.448	0.45295	66.438	-3.11949	91.69	-1.07568
66.4638	0.45315	66.4555	-3.11929	91.72	-1.07718
66.4814	0.45335	66.4717	-3.11914	91.76	-1.07868
66.4978	0.45354	66.4877	-3.11901	91.79	-1.07988
66.5146	0.45372	66.5047	-3.11889	91.82	-1.08168
66.5311	0.45389	66.5214	-3.11875	91.86	-1.08348
66.5477	0.45406	66.5379	-3.1186	91.89	-1.08498
66.564	0.45424	66.5546	-3.11843	91.92	-1.08648
66.5805	0.45441	66.5717	-3.11826	91.96	-1.08828
66.5974	0.45459	66.5884	-3.11799	91.99	-1.08978
66.6133	0.4548	66.6041	-3.11732	92.02	-1.09128
66.6306	0.4552	66.6207	-3.1161	92.06	-1.09278
66.6476	0.45604	66.638	-3.11432	92.09	-1.09428
66.6639	0.45697	66.6549	-3.11229	92.12	-1.09548
66.6802	0.45749	66.6708	-3.1102	92.16	-1.09698
66.6962	0.45808	66.6886	-3.10863	92.19	-1.09848
66.7135	0.45863	66.7049	-3.10787	92.22	-1.09968
66.7306	0.45902	66.7212	-3.10754	92.26	-1.10118
66.7476	0.45929	66.7381	-3.10738	92.29	-1.10268
66.7632	0.45955	66.7549	-3.10716	92.32	-1.10388
66.7802	0.45977	66.7716	-3.10682	92.36	-1.10508
66.7973	0.45997	66.7881	-3.10662	92.39	-1.10628
66.8135	0.46016	66.8043	-3.10647	92.42	-1.10778
66.8303	0.46034	66.8214	-3.10631	92.46	-1.10928
66.847	0.46051	66.8386	-3.10617	92.49	-1.11078
66.8639	0.46068	66.8539	-3.10601	92.52	-1.11228
66.8795	0.46085	66.8709	-3.10587	92.56	-1.11378
66.8969	0.46102	66.8877	-3.10575	92.59	-1.11528
66.9128	0.46122	66.9043	-3.10564	92.62	-1.11678
66.9296	0.46142	66.9214	-3.10553	92.66	-1.11798
66.9467	0.46161	66.9372	-3.1054	92.69	-1.11948
66.9628	0.46181	66.9543	-3.10527	92.72	-1.12128
66.9799	0.46199	66.9714	-3.10513	92.75	-1.12248
66.997	0.46218	66.9879	-3.10497	92.79	-1.12398
67.0134	0.46237	67.0044	-3.10467	92.82	-1.12548
67.0302	0.46254	67.021	-3.10409	92.85	-1.12698
67.0466	0.46269	67.0374	-3.10325	92.89	-1.12848
67.0628	0.46286	67.0544	-3.10224	92.92	-1.12998
67.0794	0.46305	67.0703	-3.10099	92.96	-1.13118
67.0965	0.46347	67.087	-3.10013	92.99	-1.13268
67.1129	0.46411	67.1041	-3.09926	93.02	-1.13388
67.1296	0.46473	67.1194	-3.0985	93.05	-1.13538
67.1469	0.46503	67.1378	-3.09794	93.09	-1.13688
67.1631	0.46525	67.1538	-3.09757	93.12	-1.13838
67.1791	0.46547	67.17	-3.0974	93.15	-1.13958
67.196	0.46568	67.1864	-3.09724	93.19	-1.14108
67.2132	0.46589	67.2033	-3.09707	93.22	-1.14228
67.2294	0.46608	67.2203	-3.09687	93.25	-1.14378
67.2455	0.46625	67.2358	-3.09666	93.29	-1.14528
67.2629	0.46643	67.2532	-3.09642	93.32	-1.14678
67.2797	0.4666	67.2696	-3.09612	93.35	-1.14828
67.2968	0.46677	67.2863	-3.09593	93.39	-1.14978
67.3122	0.46696	67.3035	-3.09569	93.42	-1.15128
67.329	0.46715	67.3195	-3.09551	93.45	-1.15248
67.3462	0.46734	67.3371	-3.09537	93.49	-1.15398
67.3627	0.46751	67.3539	-3.0952	93.52	-1.15578
67.3788	0.46767	67.3702	-3.09504	93.55	-1.15728
67.3958	0.46782	67.3869	-3.09484	93.59	-1.15878
67.4123	0.46798	67.4037	-3.09458	93.62	-1.15998
67.429	0.46816	67.4208	-3.09421	93.65	-1.16148
67.4456	0.46833	67.4361	-3.09329	93.69	-1.16298
67.4621	0.46853	67.454	-3.09163	93.72	-1.16418
67.4785	0.4688	67.4703	-3.09012	93.75	-1.16598
67.495	0.46938	67.4877	-3.08847	93.79	-1.16748
67.5119	0.47038	67.504	-3.08686	93.82	-1.16898
67.5291	0.47162	67.5201	-3.08585	93.85	-1.17048
67.5451	0.47253	67.5363	-3.08525	93.89	-1.17168
67.5624	0.47313	67.5537	-3.08494	93.92	-1.17318
67.5786	0.47346	67.5694	-3.08468	93.95	-1.17468
67.5958	0.47378	67.5871	-3.08432	93.99	-1.17618
67.6114	0.47398	67.6032	-3.08411	94.02	-1.17768
67.6283	0.47416	67.6199	-3.0839	94.05	-1.17888
67.6449	0.47431	67.6369	-3.08374	94.09	-1.18038
67.6623	0.47446	67.6528	-3.0835	94.12	-1.18188
67.678	0.47464	67.669	-3.08332	94.15	-1.18368
67.6947	0.47484	67.6859	-3.08315	94.19	-1.18518
67.7123	0.47523	67.7028	-3.08298	94.22	-1.18698
67.7282	0.47568	67.7203	-3.08281	94.25	-1.18818
67.7444	0.47615	67.7367	-3.08264	94.29	-1.18998
67.7612	0.47659	67.7531	-3.08251	94.32	-1.19148
67.7794	0.47686	67.7694	-3.08239	94.35	-1.19328
67.7952	0.47708	67.7863	-3.08226	94.38	-1.19478
67.8113	0.47726	67.803	-3.08212	94.42	-1.19628
67.8284	0.47743	67.8194	-3.08198	94.45	-1.19778
67.8449	0.47761	67.8359	-3.0818	94.48	-1.19898
67.861	0.47778	67.8525	-3.08138	94.52	-1.20048
67.878	0.47795	67.8687	-3.08086	94.55	-1.20198
67.8949	0.47811	67.8863	-3.07987	94.58	-1.20348
67.9114	0.47827	67.9025	-3.07847	94.62	-1.20468
67.9281	0.47844	67.9194	-3.07704	94.65	-1.20618
67.9452	0.47864	67.9352	-3.07577	94.68	-1.20738
67.9612	0.47904	67.9522	-3.0748	94.72	-1.20858
67.9779	0.47945	67.9698	-3.07433	94.75	-1.21008
67.9944	0.47986	67.9854	-3.07398	94.78	-1.21158
68.0114	0.4801	68.0023	-3.07364	94.82	-1.21308
68.028	0.4803	68.0191	-3.07348	94.85	-1.21458
68.044	0.4805	68.0351	-3.07333	94.88	-1.21608
68.0606	0.48069	68.0521	-3.07316	94.92	-1.21758
68.0776	0.48087	68.0687	-3.07297	94.95	-1.21878
68.094	0.48104	68.0852	-3.07275	94.98	-1.21998
68.1108	0.48118	68.1014	-3.07256	95.02	-1.22148
68.1271	0.48135	68.118	-3.07228	95.05	-1.22268
68.144	0.48153	68.1357	-3.07191	95.08	-1.22388
68.1613	0.48173	68.1517	-3.07156	95.12	-1.22508
68.1776	0.48194	68.1691	-3.07138	95.15	-1.22658
68.1938	0.48214	68.1846	-3.07123	95.18	-1.22808
68.2112	0.48233	68.2014	-3.07111	95.22	-1.22958
68.2273	0.48253	68.219	-3.07099	95.25	-1.23108
68.2443	0.48272	68.2352	-3.07086	95.28	-1.23228
68.2607	0.48291	68.2516	-3.07073	95.32	-1.23378
68.2778	0.48309	68.2678	-3.07057	95.35	-1.23528
68.2941	0.48326	68.2853	-3.07039	95.38	-1.23678
68.3097	0.48345	68.3023	-3.07016	95.42	-1.23828
68.3267	0.48366	68.3187	-3.06981	95.45	-1.23978
68.3434	0.48389	68.3348	-3.06922	95.48	-1.24128
68.3605	0.48421	68.3515	-3.06841	95.52	-1.24248
68.3773	0.48459	68.3685	-3.06737	95.55	-1.24398
68.3943	0.48496	68.3843	-3.06623	95.58	-1.24548
68.4099	0.48527	68.4009	-3.06538	95.61	-1.24698
68.4262	0.48574	68.4184	-3.06468	95.65	-1.24818
68.4432	0.48614	68.4349	-3.06431	95.68	-1.24938
68.46	0.48644	68.4515	-3.0641	95.72	-1.25088
68.4769	0.48665	68.4683	-3.06392	95.75	-1.25238
68.4937	0.48683	68.4846	-3.06375	95.78	-1.25358
68.5103	0.48698	68.5006	-3.06354	95.81	-1.25508
68.5273	0.48714	68.5178	-3.06325	95.85	-1.25628
68.5432	0.48729	68.5336	-3.06298	95.88	-1.25778
68.5605	0.48746	68.5515	-3.06277	95.91	-1.25928
68.5765	0.48765	68.5675	-3.06253	95.95	-1.26078
68.593	0.48785	68.5841	-3.0623	95.98	-1.26228
68.61	0.48804	68.6015	-3.06209	96.01	-1.26378
68.6275	0.48822	68.6178	-3.06189	96.05	-1.26558
68.6432	0.48837	68.6349	-3.06169	96.08	-1.26708
68.6595	0.48851	68.6508	-3.06151	96.11	-1.26888
68.677	0.48863	68.6676	-3.06134	96.15	-1.27038
68.6933	0.48875	68.6847	-3.06116	96.18	-1.27158
68.7104	0.48889	68.7007	-3.06098	96.21	-1.27308
68.7258	0.48905	68.7178	-3.06078	96.25	-1.27428
68.7431	0.48924	68.7342	-3.06055	96.28	-1.27578
68.7596	0.48946	68.7511	-3.06022	96.31	-1.27698
68.7763	0.48976	68.7669	-3.05969	96.35	-1.27818
68.7926	0.49025	68.7836	-3.05915	96.38	-1.27968
68.8092	0.49083	68.8013	-3.05845	96.41	-1.28118
68.8263	0.49135	68.8163	-3.05756	96.45	-1.28268
68.8428	0.49166	68.8338	-3.05658	96.48	-1.28388
68.8588	0.49188	68.85	-3.05587	96.51	-1.28538
68.876	0.49205	68.8669	-3.05536	96.55	-1.28658
68.892	0.49221	68.8838	-3.05497	96.58	-1.28808
68.9093	0.49237	68.9005	-3.05462	96.61	-1.28988
68.9257	0.49255	68.9174	-3.05439	96.65	-1.29108
68.943	0.49273	68.9335	-3.05417	96.68	-1.29228
68.9589	0.49291	68.9501	-3.05394	96.71	-1.29348
68.9757	0.49309	68.9662	-3.0537	96.75	-1.29498
68.9921	0.49329	68.9832	-3.05345	96.78	-1.29678
69.0095	0.49349	69	-3.05317	96.81	-1.29828
69.026	0.49369	69.0173	-3.05284	96.85	-1.30008
69.0421	0.49386	69.0329	-3.05261	96.88	-1.30158
69.0587	0.49403	69.0507	-3.05239	96.91	-1.30278
69.0759	0.4942	69.0671	-3.05213	96.95	-1.30428
69.0923	0.49436	69.0836	-3.05193	96.98	-1.30578
69.1097	0.49452	69.0999	-3.05171	97.01	-1.30698
69.1255	0.49468	69.1166	-3.0515	97.04	-1.30848
69.1418	0.49487	69.134	-3.05125	97.08	-1.30968
69.1588	0.49509	69.1503	-3.05081	97.11	-1.31118
69.1749	0.4954	69.1672	-3.05006	97.14	-1.31268
69.1924	0.49576	69.1831	-3.04863	97.18	-1.31418
69.208	0.49609	69.1999	-3.04665	97.21	-1.31568
69.2249	0.49636	69.2167	-3.04502	97.24	-1.31718
69.2417	0.49658	69.2327	-3.04418	97.28	-1.31838
69.2587	0.49678	69.2497	-3.04381	97.31	-1.31988
69.275	0.49697	69.2663	-3.04336	97.34	-1.32138
69.2921	0.49716	69.2837	-3.04297	97.38	-1.32318
69.3084	0.49735	69.3005	-3.04273	97.41	-1.32468
69.3251	0.49755	69.3149	-3.04254	97.44	-1.32618
69.3416	0.49774	69.3324	-3.04235	97.48	-1.32768
69.3578	0.49794	69.3493	-3.04216	97.51	-1.32888
69.3746	0.49815	69.3658	-3.04196	97.54	-1.33008
69.3914	0.49836	69.3824	-3.04176	97.58	-1.33158
69.4083	0.49856	69.3989	-3.04156	97.61	-1.33278
69.424	0.49877	69.4157	-3.04135	97.64	-1.33398
69.4415	0.49896	69.4321	-3.04117	97.68	-1.33548
69.4579	0.49913	69.4489	-3.041	97.71	-1.33668
69.4744	0.49928	69.4659	-3.04084	97.74	-1.33818
69.4907	0.49943	69.4823	-3.04069	97.78	-1.33938
69.508	0.4996	69.4987	-3.04052	97.81	-1.34058
69.5245	0.4998	69.5157	-3.0403	97.84	-1.34208
69.5412	0.50003	69.5325	-3.03978	97.87	-1.34328
69.5576	0.50046	69.5483	-3.0389	97.91	-1.34478
69.5743	0.50092	69.5652	-3.03773	97.94	-1.34598
69.5915	0.50129	69.5829	-3.03651	97.97	-1.34718
69.6081	0.50156	69.5986	-3.03482	98.01	-1.34838
69.6243	0.50176	69.6154	-3.03322	98.04	-1.34988
69.6411	0.50194	69.6321	-3.03212	98.07	-1.35108
69.6574	0.50211	69.6482	-3.03156	98.11	-1.35258
69.6746	0.50229	69.6653	-3.03111	98.14	-1.35378
69.6913	0.50248	69.6823	-3.03078	98.17	-1.35528
69.7074	0.50268	69.6985	-3.03055	98.21	-1.35678
69.7239	0.50288	69.7153	-3.03032	98.24	-1.35798
69.7402	0.50308	69.7321	-3.03015	98.27	-1.35948
69.7571	0.50327	69.7486	-3.02997	98.31	-1.36098
69.7743	0.50347	69.7647	-3.02979	98.34	-1.36218
69.7903	0.50365	69.7813	-3.0296	98.37	-1.36338
69.8078	0.50382	69.7988	-3.0294	98.41	-1.36458
69.8236	0.50399	69.8155	-3.02922	98.44	-1.36578
69.8403	0.50415	69.8318	-3.02904	98.47	-1.36728
69.8568	0.50434	69.8478	-3.02887	98.51	-1.36848
69.8731	0.50454	69.865	-3.02873	98.54	-1.36968
69.89	0.50476	69.8822	-3.02859	98.57	-1.37118
69.9073	0.50505	69.8984	-3.02844	98.61	-1.37268
69.9236	0.50542	69.9143	-3.02829	98.64	-1.37418
69.9404	0.5058	69.9319	-3.02813	98.67	-1.37568
69.9578	0.50642	69.9482	-3.02787	98.71	-1.37688
69.9736	0.50701	69.9647	-3.02714	98.74	-1.37808
69.9906	0.50739	69.9809	-3.02587	98.77	-1.37958
70.0071	0.50764	69.9979	-3.02432	98.81	-1.38078
70.0234	0.50786	70.0146	-3.02337	98.84	-1.38198
70.0405	0.50803	70.0305	-3.02298	98.87	-1.38318
70.0574	0.5082	70.0476	-3.02281	98.91	-1.38438
70.0736	0.50836	70.0642	-3.02263	98.94	-1.38588
70.0906	0.50853	70.081	-3.02239	98.97	-1.38738
70.1059	0.50872	70.0973	-3.02194	99.01	-1.38918
70.1229	0.50892	70.1144	-3.02162	99.04	-1.39068
70.1401	0.50913	70.1304	-3.02143	99.07	-1.39188
70.1569	0.50933	70.1478	-3.02123	99.11	-1.39338
70.174	0.50951	70.1634	-3.02105	99.14	-1.39488
70.1894	0.50969	70.1805	-3.02085	99.17	-1.39608
70.2066	0.50985	70.1982	-3.02065	99.2	-1.39728
70.2232	0.51	70.2143	-3.02046	99.24	-1.39848
70.2395	0.51015	70.2314	-3.02028	99.27	-1.39968
70.2561	0.51033	70.2477	-3.02011	99.3	-1.40088
70.2729	0.51053	70.2651	-3.01995	99.34	-1.40208
70.2892	0.51079	70.2817	-3.01977	99.37	-1.40328
70.3063	0.51116	70.2978	-3.0196	99.41	-1.40478
70.323	0.51154	70.3137	-3.01941	99.44	-1.40598
70.3397	0.51198	70.3312	-3.01919	99.47	-1.40718
70.3561	0.51248	70.3475	-3.01865	99.5	-1.40838
70.3724	0.51285	70.3643	-3.01777	99.54	-1.40988
70.3891	0.51311	70.3802	-3.01684	99.57	-1.41108
70.4056	0.51332	70.3974	-3.01615	99.6	-1.41228
70.4231	0.5135	70.4143	-3.01548	99.64	-1.41348
70.439	0.51366	70.4305	-3.01498	99.67	-1.41498
70.4559	0.51381	70.4475	-3.01441	99.7	-1.41618
70.4723	0.51397	70.4643	-3.01377	99.74	-1.41768
70.4886	0.51413	70.4805	-3.01315	99.77	-1.41888
70.5053	0.51431	70.4971	-3.01262	99.8	-1.42008
70.5225	0.51447	70.5139	-3.01223	99.84	-1.42158
70.5386	0.51465	70.5306	-3.01201	99.87	-1.42278
70.5555	0.51482	70.5465	-3.0118	99.9	-1.42428
70.5727	0.51499	70.5636	-3.01159	99.94	-1.42548
70.5882	0.51515	70.5801	-3.01139	99.97	-1.42698
70.6061	0.51532	70.5961	-3.01118	100	-1.42818
70.6222	0.51548	70.6133	-3.01094	100.04	-1.42938
70.6386	0.51566	70.6306	-3.01074	100.07	-1.43088
70.6556	0.51584	70.6466	-3.01056	100.1	-1.43208
70.6723	0.51603	70.6632	-3.01039	100.14	-1.43328
70.6883	0.51633	70.6798	-3.01021	100.17	-1.43448
70.7047	0.51665	70.6963	-3.01002	100.2	-1.43568
70.7217	0.51708	70.7134	-3.00983	100.24	-1.43688
70.7388	0.51742	70.73	-3.00965	100.27	-1.43808
70.7549	0.51762	70.7467	-3.00948	100.3	-1.43928
70.7721	0.51781	70.7629	-3.00933	100.34	-1.44048
70.7882	0.51797	70.7797	-3.00917	100.37	-1.44168
70.806	0.51812	70.7965	-3.00899	100.4	-1.44318
70.8218	0.51828	70.8133	-3.00858	100.44	-1.44438
70.8382	0.51845	70.8296	-3.00783	100.47	-1.44588
70.8555	0.51865	70.8462	-3.00681	100.5	-1.44708
70.8713	0.51885	70.8626	-3.00536	100.54	-1.44858
70.8889	0.51904	70.8793	-3.00392	100.57	-1.45008
70.9055	0.51922	70.8958	-3.00275	100.6	-1.45128
70.9218	0.51939	70.9129	-3.00176	100.64	-1.45278
70.9386	0.51957	70.9294	-3.00123	100.67	-1.45398
70.9553	0.51973	70.9458	-3.00089	100.7	-1.45548
70.9711	0.51989	70.9626	-3.00067	100.74	-1.45668
70.9882	0.52004	70.9796	-3.00048	100.77	-1.45788
71.005	0.52021	70.9963	-3.00028	100.8	-1.45908
71.0219	0.52041	71.0129	-3.00009	100.83	-1.46028
71.0382	0.52078	71.0295	-2.99989	100.87	-1.46148
71.0538	0.52133	71.0452	-2.99969	100.9	-1.46268
71.0717	0.522	71.063	-2.99945	100.94	-1.46388
71.0879	0.52264	71.0785	-2.99925	100.97	-1.46508
71.1036	0.52309	71.0965	-2.99903	101	-1.46628
71.1213	0.52336	71.1122	-2.99886	101.03	-1.46748
71.1377	0.52358	71.1288	-2.99869	101.07	-1.46838
71.1549	0.52377	71.1458	-2.99851	101.1	-1.46958
71.1713	0.52393	71.1632	-2.99832	101.13	-1.47048
71.1886	0.52408	71.1797	-2.99814	101.17	-1.47168
71.2042	0.52423	71.1958	-2.99795	101.2	-1.47288
71.2205	0.52437	71.2122	-2.99772	101.23	-1.47408
71.2377	0.52452	71.2287	-2.99725	101.27	-1.47528
71.2541	0.52469	71.2455	-2.99638	101.3	-1.47648
71.2711	0.52487	71.262	-2.99538	101.33	-1.47768
71.2876	0.52506	71.2789	-2.99418	101.37	-1.47888
71.3042	0.52525	71.295	-2.99293	101.4	-1.48008
71.3209	0.52543	71.3118	-2.9917	101.43	-1.48128
71.3384	0.52559	71.3285	-2.99053	101.47	-1.48248
71.3544	0.52575	71.3456	-2.98968	101.5	-1.48368
71.3706	0.5259	71.3617	-2.98902	101.53	-1.48488
71.3876	0.52607	71.3779	-2.98858	101.57	-1.48608
71.4036	0.52627	71.3957	-2.98828	101.6	-1.48758
71.4207	0.52649	71.4119	-2.98805	101.63	-1.48878
71.437	0.52688	71.4289	-2.98783	101.67	-1.48998
71.4542	0.52742	71.4455	-2.98745	101.7	-1.49088
71.4711	0.52793	71.4613	-2.98708	101.73	-1.49208
71.4871	0.52828	71.4789	-2.98682	101.77	-1.49328
71.5046	0.52851	71.4946	-2.9866	101.8	-1.49448
71.5196	0.52872	71.5117	-2.98639	101.83	-1.49538
71.5373	0.52891	71.5292	-2.98609	101.87	-1.49658
71.5546	0.52909	71.5448	-2.98565	101.9	-1.49748
71.5707	0.52925	71.5622	-2.98534	101.93	-1.49868
71.5872	0.52943	71.5783	-2.98513	101.97	-1.50018
71.6028	0.52961	71.595	-2.98491	102	-1.50138
71.6205	0.5298	71.6116	-2.98473	102.03	-1.50258
71.6369	0.53	71.6284	-2.98456	102.07	-1.50348
71.6536	0.5302	71.645	-2.98437	102.1	-1.50468
71.6698	0.5304	71.6605	-2.9842	102.13	-1.50588
71.6862	0.5306	71.678	-2.98402	102.17	-1.50708
71.7037	0.53079	71.6942	-2.98381	102.2	-1.50828
71.72	0.53098	71.7108	-2.98351	102.23	-1.50918
71.7366	0.53117	71.7285	-2.98284	102.27	-1.51038
71.7535	0.53134	71.7443	-2.98168	102.3	-1.51128
71.7705	0.53151	71.7605	-2.97991	102.33	-1.51218
71.7873	0.53168	71.7776	-2.97823	102.37	-1.51338
71.8032	0.53187	71.7946	-2.97702	102.4	-1.51458
71.8197	0.53207	71.8109	-2.9762	102.43	-1.51578
71.8373	0.53229	71.8274	-2.97575	102.47	-1.51668
71.8531	0.53252	71.8444	-2.97543	102.5	-1.51788
71.8706	0.53279	71.8612	-2.97523	102.53	-1.51908
71.8865	0.53306	71.8769	-2.97499	102.57	-1.51998
71.9034	0.53329	71.8932	-2.97466	102.6	-1.52118
71.9193	0.53351	71.9107	-2.97447	102.63	-1.52208
71.9364	0.5337	71.9279	-2.97429	102.66	-1.52328
71.9531	0.53388	71.9435	-2.97411	102.7	-1.52418
71.9697	0.53406	71.9605	-2.97393	102.73	-1.52508
71.9866	0.53423	71.9769	-2.97375	102.76	-1.52628
72.0031	0.53439	71.9936	-2.97355	102.8	-1.52718
72.0201	0.53455	72.0101	-2.97336	102.83	-1.52808
72.0363	0.53472	72.0266	-2.9732	102.86	-1.52928
72.053	0.5349	72.0438	-2.97304	102.9	-1.53018
72.0701	0.53509	72.0597	-2.9729	102.93	-1.53138
72.0864	0.53528	72.0776	-2.97275	102.96	-1.53258
72.1022	0.53547	72.0935	-2.97259	103	-1.53378
72.1201	0.53566	72.1103	-2.97241	103.03	-1.53498
72.1357	0.53583	72.1266	-2.97208	103.06	-1.53618
72.1522	0.536	72.1428	-2.9715	103.1	-1.53738
72.1696	0.53616	72.1603	-2.97063	103.13	-1.53858
72.1866	0.53633	72.177	-2.96952	103.16	-1.53948
72.2029	0.53651	72.1933	-2.96839	103.2	-1.54068
72.2197	0.5367	72.2095	-2.96753	103.23	-1.54188
72.2363	0.53689	72.2266	-2.96701	103.26	-1.54248
72.2533	0.53717	72.2436	-2.96674	103.3	-1.54368
72.2698	0.53771	72.26	-2.96653	103.33	-1.54458
72.2859	0.53844	72.2769	-2.96626	103.36	-1.54518
72.3029	0.53901	72.2928	-2.96607	103.4	-1.54608
72.3189	0.5393	72.3099	-2.96586	103.43	-1.54698
72.3365	0.53951	72.3262	-2.96551	103.46	-1.54758
72.3523	0.5397	72.3432	-2.96513	103.5	-1.54848
72.3691	0.53985	72.3596	-2.96472	103.53	-1.54938
72.3856	0.53999	72.3764	-2.96427	103.56	-1.55058
72.4025	0.54014	72.3927	-2.96398	103.6	-1.55148
72.4182	0.5403	72.4091	-2.96378	103.63	-1.55268
72.4352	0.54047	72.4259	-2.96357	103.66	-1.55448
72.4523	0.54065	72.4431	-2.96336	103.69	-1.55778
72.4689	0.54084	72.46	-2.96318	103.73	-1.56168
72.4855	0.54104	72.4759	-2.96303	103.76	-1.56558
72.5019	0.54125	72.4926	-2.96289	103.8	-1.56918
72.5185	0.54145	72.5085	-2.96272	103.83	-1.57218
72.5361	0.54165	72.5257	-2.96252	103.86	-1.57488
72.5522	0.54184	72.5423	-2.96226	103.9	-1.57758
72.5693	0.54201	72.5588	-2.96152	103.93	-1.57998
72.5858	0.54219	72.5752	-2.96061	103.96	-1.58148
72.6023	0.54238	72.5927	-2.9596	103.99	-1.58268
72.6185	0.5426	72.6088	-2.95832	104.03	-1.58418
72.6356	0.54295	72.6256	-2.95742	104.06	-1.58508
72.6519	0.54352	72.6425	-2.9569	104.1	-1.58628
72.6692	0.54427	72.6583	-2.95656	104.13	-1.58718
72.686	0.54473	72.6751	-2.95631	104.16	-1.58778
72.7016	0.54495	72.6925	-2.95602	104.19	-1.58838
72.7194	0.54514	72.7091	-2.95581	104.23	-1.58898
72.7344	0.54533	72.725	-2.95554	104.26	-1.58958
72.7514	0.54554	72.7409	-2.95532	104.29	-1.59018
72.7686	0.54573	72.7589	-2.95516	104.33	-1.59078
72.7855	0.54592	72.7743	-2.95497	104.36	-1.59138
72.8017	0.5461	72.7916	-2.95474	104.39	-1.59198
72.8182	0.54628	72.8086	-2.95442	104.43	-1.59228
72.8347	0.54646	72.8255	-2.9542	104.46	-1.59288
72.8512	0.54666	72.842	-2.95403	104.5	-1.59318
72.8678	0.54685	72.8575	-2.95389	104.53	-1.59348
72.8849	0.54703	72.875	-2.95376	104.56	-1.59408
72.9019	0.54721	72.8915	-2.95361	104.59	-1.59468
72.917	0.54738	72.9081	-2.95343	104.63	-1.59498
72.9341	0.54754	72.9252	-2.95318	104.66	-1.59528
72.951	0.54772	72.9419	-2.9528	104.7	-1.59588
72.9675	0.54791	72.9584	-2.95195	104.73	-1.59618
72.9838	0.54809	72.9743	-2.95092	104.76	-1.59678
73.0017	0.54831	72.9913	-2.94992	104.8	-1.59708
73.0177	0.54858	73.0085	-2.94875	104.83	-1.59768
73.0343	0.549	73.0249	-2.94762	104.86	-1.59918
73.0506	0.5496	73.041	-2.94668	104.89	-1.60188
73.0683	0.55008	73.0579	-2.94615	104.93	-1.60548
73.0842	0.55041	73.074	-2.94577	104.96	-1.60908
73.101	0.55083	73.0907	-2.94556	104.99	-1.61208
73.1173	0.5513	73.1075	-2.94535	105.03	-1.61478
73.1334	0.5516	73.1242	-2.94514	105.06	-1.61688
73.1505	0.55181	73.1413	-2.9449	105.09	-1.61898
73.1674	0.55198	73.1574	-2.94468	105.13	-1.62048
73.184	0.55212	73.1738	-2.94449	105.16	-1.62198
73.2007	0.55226	73.1905	-2.94428	105.19	-1.62318
73.218	0.55243	73.2071	-2.94407	105.23	-1.62408
[truncated: 6,338 more rows]

## Sheet: Size distribution in SEM 
SPC Before heated	SPC after heated	SPC@AVM
146.889	141.843	188.793
131.186	151.928	101.473
150.945	148.393	107.398
151.699	141.843	97.9986
147.724	149.744	135.886
144.462	149.036	167.167
145.008	138.18	193.519
150.945	160.56	204.041
141.632	123.69	167.167
140.599	106.26	127.425
144.462	122.905	177.159
138.367	131.424	184.684
131.424	135	145.049
140.194	124.695	108.658
138.013	109.654	178.343
131.82	138.814	105.538
157.249	144.782	105.773
158.629	131.424	120.332
168.69	122.905	138.591
143.13	142.431	215.831
146.889	120.256	104.95
133.363	117.758	239.22
137.862	116.565	175.897
133.452	123.69	132.192
142.125	111.801	193.774
131.633	119.745	173.06
138.576	124.38	103.884
137.121	128.157	114.536
142.765	116.565	122.876
126.469	133.025	126.841
143.616	149.931	161.825
138.991	146.821	159.282
153.435	158.199	162.055
137.291	130.601	123.178
146.31	133.025	154.549
140.194	144.866	135.338
135	137.121	111.247
133.531	126.384	145.304
154.537	100.62	193.519
190.008	98.9726	113.559
180	162.255	132.473
143.746	116.565	121.458
122.196	109.29	174.129
128.368	126.87	130.591
141.34	133.264	88.9977
135.83	141.009	104.95
139.764	131.186	135.338
127.185	131.186	76.1048
128.368	135	166.276
125.538	130.236	165.381
136.397	128.66	169.154
127.405	118.073	90.1033
116.565	135	94.5274
118.301	128.157	124.775
150.422	130.236	99.6268
129.289	123.69	107.168
135	120.964	95.0496
155.095	152.526	105.538
136.848	149.3	193.519
125.538	120.069	147.67
121.329	116.565	100.739
130.364	120.069	84.7233
133.531	116.565	200.554
144.162	115.201	140.894
123.69	102.529	137.605
136.332	128.66	111.802
133.152	122.276	138.769
136.975	120.466	125.27
138.576	112.932	104.478
139.764	112.834	71.2329
133.603	129.472	131.441
131.987	115.017	124.378
151.389	130.914	90.1033
150.524	132.51	104.596
128.66	115.017	70.7098
115.463	119.358	80.9892
162.897	123.69	131.723
149.036	101.31	100.616
126.469	113.199	121.05
108.435	116.565	101.473
117.3	111.801	101.473
137.603	154.537	77.7139
128.047	129.806	95.569
126.384	123.69	130.212
118.811	122.905	126.841
133.603	123.024	100.739
98.427	121.329	121.152
139.086	127.875	118.257
126.158	133.363	144.878
131.987	112.38	85.015
116.565	117.553	132.192
99.0903	81.0274	104.478
135	129.806	96.5994
152.242	105.255	106.356
112.751	112.38	85.5953
140.194	133.264	104.596
123.69	107.103	129.162
105.945	123.69	121.967
138.504	97.125	69.2955
131.496	133.152	109.226
	130.364	135.794
	141.34	143.591
	99.4623
	94.7636
	95.7106
	126.87
	130.601
	119.055
	113.629
	127.304
	128.29
	96.009
	86.4237

## Sheet: EE,Zeta Potential,DLS Size
Sample		A	C	free AVM	EE	AVERAGE	DA	Zeta/mV	AVERAGE	SD	Size	AVERAGE	SD
SPC-11@AVM	pH=7	0.2905	8.9307	11.1634	0.441831			-42.99			238.13
		0.29	8.91564	11.1445	0.442773			-43.58			231.96
		0.2891	8.88852	11.1107	0.444467	0.443024	0.00133598	-43.54	-43.37	0.329697	230.87	233.653	3.91503
SPC-41@AVM	pH=7	0.3095	9.50316	11.879	0.406052			-23.9			166.89
		0.3074	9.43989	11.7999	0.410007			-23.82			166.37
		0.3075	9.4429	11.8036	0.409818	0.408626	0.00223076	-26.9	-24.8733	1.7556	167.49	166.917	0.560476
SPC-81@AM	pH=7	0.34	10.4221	13.0276	0.348618			-20.51			152.34
		0.3398	10.4161	13.0201	0.348994			-20.76			159.19
		0.3403	10.4312	13.0389	0.348053	0.348555	0.000473902	-20.86	-20.71	0.180278	155.51	155.68	3.42816
SPC-11@AVM	pH=5	0.2831	8.70774	10.8847	0.455766			-7.16			256.88
		0.2834	8.71678	10.896	0.455201			-7.02			277.26
		0.2828	8.6987	10.8734	0.456331	0.455766	0.000564929	-6.75	-6.97667	0.208407	260.51	264.883	10.8711
SPC-11@AVM	pH=9	0.3468	10.627	13.2837	0.335813			-55.65			220.21
		0.3474	10.6451	13.3063	0.334683			-51.95			220.14
		0.3475	10.6481	13.3101	0.334495	0.334997	0.000712929	-52.3	-53.3	2.04267	221.13	220.493	0.552479

## Sheet: anti-UV
Time/min	AVM	SPC11@AVM	SPC41@AVM	SPC81@AVM	C				Residual rate				AVGERAGE	SD	AVGERAGE	SD	AVGERAGE	SD	AVGERAGE	SD
0	0.116	0.1221	0.1348	0.1326	4.59137	4.82111	5.29941	5.21656	1	1	1	1	1	0	1	0	1	0	1	0
	0.116	0.1221	0.1339	0.1319	4.59137	4.82111	5.26552	5.19019	1	1	0.993604	0.994946
	0.116	0.1219	0.1384	0.1324	4.59137	4.81357	5.435	5.20902	1	0.998438	1.02558	0.998556
5	0.0811	0.1002	0.1053	0.1063	3.21143	3.91638	4.10462	4.14153	0.699449	0.812341	0.774542	0.79392
	0.081	0.0994	0.1056	0.1057	3.20774	3.88686	4.11569	4.11938	0.698645	0.806217	0.776631	0.789674
	0.081	0.0972	0.1061	0.1076	3.20774	3.80566	4.13414	4.18951	0.698645	0.789374	0.780114	0.803117	0.698913	0.000464116	0.802644	0.011893	0.777096	0.00281474	0.79557	0.00687191
10	0.0722	0.0906	0.0979	0.1	2.8241	3.48936	3.7533	3.82923	0.61509	0.723768	0.708248	0.734052
	0.0712	0.0911	0.0984	0.1005	2.78795	3.50744	3.77138	3.8473	0.607215	0.727518	0.711659	0.737518
	0.0721	0.0906	0.0986	0.1006	2.82049	3.48936	3.77861	3.85092	0.614302	0.723768	0.713024	0.738211	0.612202	0.00433703	0.725018	0.00216489	0.710977	0.0024599	0.736594	0.00222798
15	0.0656	0.0826	0.0905	0.0911	2.53161	3.13345	3.41313	3.43437	0.551385	0.649945	0.644058	0.65836
	0.0657	0.0828	0.0903	0.0905	2.53515	3.14053	3.40605	3.41313	0.552157	0.651413	0.642722	0.654288
	0.0656	0.0835	0.0902	0.0921	2.53161	3.16531	3.40251	3.46977	0.551385	0.656553	0.642054	0.665146	0.551642	0.000445172	0.652637	0.00347025	0.642945	0.00102045	0.659265	0.00548547
20	0.0617	0.0807	0.0877	0.0946	2.34262	3.00095	3.24349	3.48257	0.510222	0.622461	0.612047	0.667599
	0.062	0.0797	0.0887	0.0963	2.35301	2.9663	3.27814	3.54147	0.512486	0.615274	0.618586	0.678891
	0.0614	0.0812	0.0886	0.0925	2.33222	3.01827	3.27468	3.40981	0.507958	0.626054	0.617932	0.653651	0.510222	0.00226397	0.621263	0.00548911	0.616188	0.003601	0.666714	0.0126433
30	0.0561	0.0727	0.0829	0.0877	2.10188	2.66455	3.01028	3.17298	0.457789	0.552683	0.568041	0.608252
	0.0555	0.0722	0.0823	0.0873	2.08154	2.6476	2.98994	3.15942	0.453359	0.549168	0.564203	0.605653
	0.0558	0.0727	0.0823	0.08685	2.09171	2.66455	2.98994	3.14417	0.455574	0.552683	0.564203	0.602729	0.455574	0.00221475	0.551512	0.00202959	0.565482	0.00221569	0.605545	0.00276313
50	0.0452	0.0706	0.0735	0.08147	1.69391	2.53573	2.63185	2.89599	0.368934	0.525965	0.49663	0.555154
	0.0458	0.0711	0.0733	0.0814	1.7138	2.5523	2.62522	2.89367	0.373266	0.529402	0.495379	0.554709
	0.0454	0.0714	0.0732	0.082	1.70054	2.56225	2.6219	2.91356	0.370378	0.531465	0.494754	0.558521	0.370859	0.00220527	0.528944	0.00277828	0.495588	0.000955314	0.556128	0.00208437
80	0.0312	0.0525	0.0611	0.066	1.22992	1.93585	2.22088	2.38328	0.267876	0.401537	0.41908	0.456868
	0.0324	0.0521	0.0608	0.0684	1.26969	1.9226	2.21094	2.46282	0.276538	0.398788	0.417204	0.472116
	0.0327	0.0522	0.0608	0.0681	1.27963	1.92591	2.21094	2.45288	0.278704	0.399475	0.417204	0.47021	0.274373	0.00572946	0.399933	0.00143103	0.41783	0.00108322	0.466398	0.00830806
	AVM		SPC11@AVM		SPC41@AVM		SPC81@AVM
Results	RR	SD	RR	SD	RR	SD	RR	SD
0	1	0	1	0	1	0	1	0
5	0.665608	0.000441999	0.7302	0.0108196	0.789439	0.00285945	0.79557	0.00687191
10	0.583029	0.00413036	0.659581	0.0019695	0.72227	0.00249897	0.736594	0.00222798
15	0.525355	0.000423958	0.593732	0.00315704	0.653157	0.00103666	0.659265	0.00548547
20	0.485909	0.00215608	0.56519	0.00499369	0.625976	0.00365819	0.666714	0.0126433
30	0.433865	0.00210921	0.501734	0.0018464	0.574464	0.00225088	0.605545	0.00276313
50	0.353187	0.00210018	0.481203	0.00252752	0.503459	0.000970487	0.556128	0.00208437
80	0.261298	0.00545644	0.363837	0.00130187	0.424466	0.00110043	0.466398	0.00830806

## Sheet: Liquid holding capacity
sample	total M	M/A	average	SD
AVM	69.8	8.725
	75.1	9.3875
	66.8	8.35
	71.5	8.9375	3.46314	0.432892
SPC11@AVM	105	13.125
	106.7	13.3375
	88.8	11.1	9.88045	1.23506
SPC41@AVM	81.5	10.1875
	98.3	12.2875
	83.9	10.4875
	78.3	9.7875	8.83629	1.10454
SPC81@AVM		0
	83.8	10.475
	73.8	9.225
	80.1	10.0125	5.05602	0.632002

## Sheet: Sustain release
	累积时间	1	4	8	PH=3	PH=5	PH=9		1	4	8	PH=3	PH=5	PH=9		1	4	8	PH=3	PH=5	PH=9
A	1	0.057	0.056	0.056	0.05	0.046	0.04		0.057	0.057	0.057	0.051	0.047	0.041		0.057	0.056	0.056	0.05	0.046	0.04
	2	0.074	0.078	0.077	0.066	0.06	0.05		0.075	0.079	0.078	0.067	0.061	0.051		0.074	0.078	0.077	0.066	0.06	0.05
	3	0.081	0.091	0.089	0.077	0.073	0.063		0.082	0.091	0.09	0.078	0.073	0.064		0.081	0.091	0.089	0.077	0.073	0.063
	5	0.093	0.102	0.104	0.092	0.084	0.078		0.094	0.104	0.105	0.093	0.085	0.079		0.093	0.102	0.104	0.092	0.084	0.078
	7	0.099	0.105	0.107	0.1	0.096	0.088		0.1	0.106	0.108	0.1	0.097	0.088		0.099	0.105	0.107	0.1	0.096	0.088
	11	0.108	0.113	0.112	0.108	0.103	0.102		0.106	0.114	0.113	0.109	0.104	0.103		0.108	0.113	0.112	0.108	0.103	0.102
	15	0.107	0.113	0.112	0.108	0.103	0.102		0.108	0.114	0.113	0.109	0.104	0.103		0.107	0.113	0.112	0.108	0.103	0.102
Accumulate relaese	1	0.432525	0.424164	0.424164	0.373997	0.340552	0.290385		0.432525	0.432525	0.432525	0.382358	0.348913	0.298746		0.432525	0.424164	0.424164	0.373997	0.340552	0.290385
	2	0.588313	0.622427	0.613898	0.519148	0.468477	0.383631		0.596841	0.630955	0.622427	0.527676	0.477006	0.392159		0.588313	0.622427	0.613898	0.519148	0.468477	0.383631
	3	0.659505	0.745458	0.728234	0.623116	0.588499	0.50198		0.668201	0.745626	0.73693	0.631812	0.588666	0.510676		0.659505	0.745458	0.728234	0.623116	0.588499	0.50198
	5	0.77451	0.853607	0.870162	0.763037	0.693638	0.63956		0.783373	0.870831	0.879025	0.7719	0.702333	0.648423		0.77451	0.853607	0.870162	0.763037	0.693638	0.63956
	7	0.840351	0.895368	0.912258	0.845768	0.809144	0.737007		0.849382	0.904398	0.921288	0.84627	0.818007	0.737509		0.840351	0.895368	0.912258	0.845768	0.809144	0.737007
	11	0.932781	0.980273	0.971912	0.929837	0.884016	0.870239		0.916393	0.98947	0.981109	0.938867	0.893046	0.87927		0.932781	0.980273	0.971912	0.929837	0.884016	0.870239
	15	0.941432	0.998288	0.989759	0.947016	0.900358	0.886415		0.950295	1.00765	0.999124	0.956213	0.909556	0.895612		0.941432	0.998288	0.989759	0.947016	0.900358	0.886415
AVERAGE	1	0.432525	0.426951	0.426951	0.376784	0.343339	0.293172	SD	6.7987e-17	0.00482734	0.00482734	0.00482734	0.00482734	0.00482734
	2	0.591156	0.62527	0.616741	0.521991	0.47132	0.386474		0.00492389	0.00492389	0.00492389	0.00492389	0.00492389	0.00492389
	3	0.662404	0.745514	0.731133	0.626015	0.588555	0.504879		0.00502044	9.65469e-05	0.00502044	0.00502044	9.65469e-05	0.00502044
	5	0.777465	0.859349	0.873117	0.765992	0.696536	0.642515		0.00511698	0.00994433	0.00511698	0.00511698	0.00502044	0.00511698
	7	0.843361	0.898378	0.915268	0.845935	0.812099	0.737174		0.00521353	0.00521353	0.00521353	0.000289641	0.00511698	0.000289641
	11	0.927319	0.983339	0.974977	0.932847	0.887026	0.873249		0.00946159	0.00531008	0.00531008	0.00521353	0.00521353	0.00521353
	15	0.944386	1.00141	0.992881	0.950081	0.903424	0.889481		0.00511698	0.00540662	0.00540662	0.00531008	0.00531008	0.00531008

[truncated: 1 more sheets: toxicity test data]
